# Supplementary material for: Network Analyses and Data Integration of Proteomics and Metabolomics From Leaves of Two Contrasting Varieties of Sugarcane in Response to Drought
Source: Front Plant Sci. 2019 Nov 28;10:1524. doi: 10.3389/fpls.2019.01524 (PMC6892781; doi:10.3389/fpls.2019.01524)
Supplement: Supplementary Table 1 — Proteins exclusively found in each treatment (PI = permanently irrigated, 4DI = four days without irrigation, 12DI = twelve days without irrigation 12DI) in each variety CTC15 (drought-tolerat) and SP90-3414 (drought-susceptible). [file Table_1.xlsx]

## Sheet: Uniques_CTC-PI
Supplementary Table 1. Unique Proteins found in CTC15 - PI (drought-tolerante variety submitted to permanent irrigation)
Protein ID	Seq. Description	FDR	CTC_PI-1	CTC_PI-2	CTC_PI-3
SCAGHR1017F03	ribulose-phosphate 3- chloroplastic	0.07	0	20.7811	17.1569
SCAGRT2039E04	aspartate aminotransferase	0	11.1268	0	6.9791
SCBGFL4056D06	ultraviolet-b receptor uvr8-like	0.04	39.8775	21.5086	0
SCBGLR1002D06	ubiquitin-conjugating enzyme e2-17 kda	0.19	36.743	28.1515	0
SCBGLR1117C08	4-hydroxy-4-methyl-2-oxoglutarate aldolase 2	0	44.8218	26.743	0
SCCCAM2C07C01	dihydrolipoyllysine-residue acetyltransferase component 1 of pyruvate dehydrogenase mitochondrial	0.0266667	0	5.4345	10.4789
SCCCCL3002B12.b	DEK domain-containing chromatin associated protein	0.335	12.1402	0	16.0567
SCCCLR1024D02	atp-citrate synthase	0.27	1.6207	0	2.6814
SCCCLR1070F09	carbonyl reductase 3	0.516667	7.6903	9.6104	8.0186
SCCCLR1077E10	macrophage migration inhibitory factor	0	0	74.6391	2.7844
SCCCLR1080C06	pleckstrin homology domain-containing protein 1-like	0.285	0	3.0276	4.7527
SCCCLR1080G12	u-box domain-containing protein 72-like	0.605	0	16.3185	15.2609
SCCCLR2001G07	histone h2a	0	0	65.9295	11.4929
SCCCLR2001G08	ras-related protein rab7	0.135	6.3371	0	6.5041
SCCCLR2002C09	60s ribosomal protein l28	0.215	0	25.9161	26.8463
SCCCRT1001E12	ras-related protein rab11d-like	0.195	7.5796	0	1.0684
SCCCRT1004D08	trafficking protein particle complex subunit 3	0	0	5.6823	5.7176
SCCCRZ1001F01	dnaj protein homolog	0	28.8035	0	16.6232
SCCCRZ1003A12	ferritin- chloroplastic	0	15.2747	0	15.9774
SCCCRZ2002E08	probable prefoldin subunit 5	0.62	0	6.1485	3.7829
SCEPAM1018F06	glutathione s-transferase gstf2	0	0	2.3018	1.6141
SCEPAM2056G07	peroxidase 64-like	0.27	0.5589	0	3.9839
SCEPLR1051E04	40s ribosomal protein sa-like	0	72.9631	61.8838	1.651
SCEPRZ1009G05	probable hydroxyacylglutathione hydrolase 2, chloroplastic	0.39	0	6.2678	2.9674
SCEPSD2006F07	acyl- -binding protein	0.46	0	32.908	26.5794
SCEZAD1081F04	peroxidase 2	0	17.0748	7.9413	11.7176
SCEZLB1013B06	protein aspartic protease in guard cell 2-like	0.585	0	9.6272	29.0445
SCEZLR1031A01	proline-rich family	0.165	0	11.4053	18.5768
SCJFRT1060F07.b	seed protein	0.32	57.0394	0	4.8854
SCJLAM1062A07	peptidyl-prolyl cis-trans isomerase e	0.516667	6.3304	4.2503	4.6574
SCJLLR1107G02	late embryogenesis abundant protein lea14-a-like	0.25	26.0314	13.0212	0
SCJLRT1019H09	ras-related protein raba1f-like	0.3	0	4.493	0.5219
SCJLRT1021D04	dirigent protein 1-like	0.27	48.3542	0	9.8066
SCJLRZ3074F11	titin isoform x2	0.37	0	4.3252	3.856
SCMCFL5012A09	heat shock 70 kda protein 4	0.03	0	0.5934	13.1926
SCMCLR1032A12	histone h2b	0.415	0	13.9278	9.4408
SCMCLR1125F11	copper-transporting atpase chloroplastic-like	0.285	7.2958	0	8.9225
SCMCRZ3064A10	protoporphyrinogen chloroplastic	0.273333	7.1263	7.983	8.667
SCQGRT3044B10	chitinase 2	0.07	11.1456	0	11.0005
SCQGSB1082C10	wound stress protein precursor	0	60.3752	0	6.5422
SCQSAM2100C08	protein mago nashi homolog	0.25	88.4918	0	7.1346
SCRLAD1105G02	protein translocase subunit chloroplastic	0.215	14.4704	0	12.8209
SCRLLR1038C03	acyltransferase-like protein chloroplastic	0.636667	44.585	52.747	71.2873
SCRLLR1110D08	heat shock protein 82	0	2.2069	0	0.8432
SCSFRT2070G07	probable 2-oxoglutarate-dependent dioxygenase At3g50210	0.535	17.7858	25.8608	0
SCSGLR1045E02	ras-related protein rab7	0.135	1.3445	0	0.5848
SCSGSB1005E04	eukaryotic initiation factor 4a	0	1.731	3.8829	0
SCSGST1072B08	leucine aminopeptidase	0.035	0	0.371	0.9443
SCUTFL1064A11	serine carboxypeptidase precursor	0.35	14.6102	0	6.9113
SCUTFL3074E04	jasmonate-induced protein	0.065	13.1807	0	11.5605
SCUTHR1063E12	peroxidase 4	0.14	9.3488	0	4.7689
SCUTLR1037C05	germin-like protein 5-1	0.17	0	6.2254	6.2713
SCUTLR1037E10	peptide methionine sulfoxide reductase chloroplastic	0.11	26.1451	0	18.5369
SCUTSB1030A07	thioredoxin-like chloroplastic	0	18.2055	0	13.8336
SCVPRT2075G12	glutamine synthetase	0	0	33.6194	2.7693
SCVPST1061C06	sucrose synthase	0.535	0	9.7769	8.8764

## Sheet: Uniques_CTC-4DI
Supplementary Table 1. Unique Proteins found in CTC15 - 4DI (drought-tolerante variety submitted to 4 days of drought)
Protein ID	Seq. Description	FDR	CTC_4DI-1	CTC_4DI-2	CTC_4DI-3
SCACLR2007D12	proteasome subunit beta type 1	0	20.1982	8.6417	8.9279
SCACLR2022D05	probable transaldolase	0.325	0	28.8289	8.9789
SCAGAM2017G03	vacuolar protein sorting-associated protein 26a-like	0.325	0	2.4447	1.7377
SCAGAM2124E02	hexokinase 2	0.415	0	8.7364	9.1082
SCAGAM2126E02	RNA-binding (RRM RBD RNP motifs) family	0.36	3.5899	16.2851	8.9007
SCAGFL3020B04	50s ribosomal protein chloroplastic-like	0.125	24.1979	24.3511	0
SCAGFL8007D06	probable nadph:quinone oxidoreductase 1	0.415	0	9.1125	5.201
SCAGFL8043A03	protein disulfide isomerase	0.18	0.5671	0	0.3172
SCAGLR1021A12	histone h2a	0.0766667	135.327	211.678	0
SCAGLR2018G06	40s ribosomal protein s24	0.196667	23.7615	41.3787	39.7033
SCAGLR2033B10	60s ribosomal protein l31	0	30.6068	37.3257	35.2241
SCAGSD1039F09	thioredoxin chloroplastic	0.545	6.5286	5.3673	0
SCAGSD2039B04	momilactone a synthase-like	0.32	6.305	15.8873	7.3712
SCBFAD1067E10	heat shock cognate 70 kda	0	7.1578	0.7642	0
SCBFLR1039E05	40s ribosomal protein s23	0.0433333	0	22.6837	19.8604
SCBFRT1064A07	nuclear transport factor 2	0.176667	36.7928	46.8153	29.9187
SCBFRZ2017D03	protein tonneau 1a-like	0.53	9.9001	6.1335	0
SCBFRZ2048H03	ubiquitin-conjugating enzyme e2 28-like	0	44.9426	34.0106	0
SCBFST3133A01.b	peptidase lon	0.183333	7.7451	8.4672	13.225
SCBGLR1002H03	prefoldin subunit 3	0.53	9.5352	13.0523	55.5202
SCBGLR1023G09	60s ribosomal protein l27	0.343333	16.9525	16.2749	17.1764
SCBGLR1096H12	methylcrotonoyl- carboxylase beta mitochondrial	0.465	10.8727	0	13.6121
SCBGLR1114E02	vacuolar atp synthase subunit g	0	49.526	29.4514	0
SCBGLR1115A11	3-hydroxyisobutyryl-coenzyme a expressed	0.145	10.199	11.3155	0
SCBGLR1115F09	cop9 signalosome complex subunit 6a	0.15	9.8993	8.1882	10.7358
SCBGLR1120F10	60s ribosomal protein l17	0.305	21.1583	16.4454	0
SCBGST3112A04	thioredoxin-like protein chloroplastic	0.655	0	9.5707	10.7912
SCCCCL2001F11.b	clathrin light chain 1	0.185	0	19.5499	19.7945
SCCCCL3001C07	tubulin alpha-3 chain	0	12.6837	17.2985	0
SCCCCL3001C07.b	alpha- partial	0.115	0	1.891	16.9714
SCCCCL3001G05.b	dihydroxy-acid chloroplastic	0.306667	23.5929	28.3332	92.3994
SCCCCL3120E10	histone	0	0	265.631	235.829
SCCCCL4006E08	chorismate mutase chloroplastic-like	0.71	3.3946	0	7.6946
SCCCCL4007E05	atp-dependent 6-phosphofructokinase 6-like	0.38	3.1619	25.3526	49.5339
SCCCCL4010F10	negatively light-regulated protein	0.15	1.0834	0	14.5174
SCCCCL4013G01	glutathione s-transferase 4-like	0.0733333	0	5.6012	6.683
SCCCCL5002C02	l-cysteine desulfhydrase 1	0.095	21.1885	4.6989	0
SCCCCL5003C11	glutathione s-transferase 4-like	0.11	1.3252	7.2698	0
SCCCCL7C03A06	maize proteinase inhibitor	0	9.3338	0	31.144
SCCCLR1001F01	actin-depolymerizing factor 3	0	74.711	98.546	0
SCCCLR1001G08	eukaryotic translation initiation factor 5	0.295	12.5391	0	13.0683
SCCCLR1022C06	1,2-dihydroxy-3-keto-5-methylthiopentene dioxygenase 2 expressed	0.375	0	10.2285	5.4169
SCCCLR1022E03	ribosomal protein l35a	0	47.0371	38.403	42.2116
SCCCLR1024G02	oxysterol-binding protein 3a-like	0.3	6.3055	15.2722	15.3131
SCCCLR1048D03	threonine endopeptidase	0.295	5.4332	11.3297	0
SCCCLR1048D09	ribosomal protein s12	0	17.2559	29.5375	0
SCCCLR1067D05	mitochondrial outer membrane protein porin 5-like	0.575	0	35.0435	31.5411
SCCCLR1068C05	histone h2ax	0	15.6812	12.0169	0
SCCCLR1075G03	---NA---	0.0233333	0	2.3827	11.3253
SCCCLR1080G11	phytochrome-associated protein phosphatase type 2c	0.103333	19.6282	9.5401	11.0265
SCCCLR1C03A12	heat shock factor-binding protein 1	0	0	19.2811	11.0461
SCCCLR1C03B10	tpa: duf1296 domain containing family protein	0.69	8.8214	0	25.2543
SCCCLR1C03G09	chalcone-flavanone isomerase	0	8.3349	9.2327	67.5464
SCCCLR1C04B11	selenoprotein o-like	0.755	0	16.0557	16.217
SCCCLR1C05B06	eukaryotic translation initiation factor 3 subunit 3	0.78	15.2803	0	21.6228
SCCCLR1C05H04	60s ribosomal protein l36-3-like	0.3	0	16.7383	20.502
SCCCLR1C05H10	aspartic proteinase	0.09	0	10.3896	6.5697
SCCCLR1C06A01	splicing factor 3b subunit 3-like	0.28	0	8.913	14.2034
SCCCLR1C07D10	40s ribosomal protein s28	0	61.2463	72.528	136.954
SCCCLR1C07E02	chlorophyll a-b binding protein chloroplastic	0	0	3.6903	0.5185
SCCCLR2002F08	auxin-repressed kda protein	0	37.1119	47.3367	0
SCCCLR2002G05	ubiquitin carboxyl-terminal hydrolase 12-like isoform x2	0.575	0	11.4692	13.2699
SCCCLR2002H12	ran-binding protein 1	0.02	22.0305	23.1666	29.3354
SCCCLR2C01D10	6-phosphofructokinase 2	0.29	71.8479	9.1933	10.3563
SCCCLR2C02E06	40s ribosomal protein s26	0	77.2257	29.4906	24.7707
SCCCLR2C02F03	cytochrome b5	0	0	14.4882	10.6738
SCCCRT2002H08	probable l-ascorbate peroxidase 4	0.413333	8.9853	3.8082	0.7819
SCCCRZ2002C12	40s ribosomal protein s18	0	0	53.3754	50.0087
SCCCRZ2002H06	aspartic proteinase oryzasin-1-like	0.305	0	22.8795	39.8271
SCCCST1006B11	snrk sapk family protein kinase	0.39	0.8288	7.2194	0
SCCCST1007H11	ras-related protein rabe1c-like	0.425	0.2933	0.2944	0
SCCCST3001D08	rna binding protein	0.37	2.92	17.055	30.1585
SCCCST3002H03	dip protein	0	84.7665	115.686	0
SCEPCL6019H05	phosphoglycerate mutase-like protein	0.325	9.3014	2.7586	0
SCEPFL3080C01	usp family protein	0	12.5826	25.0662	26.7856
SCEPLB1043B07	tpa: fkbp-like peptidyl-prolyl cis-trans isomerase family protein	0.64	0	13.2447	27.1131
SCEPLB1044H04	nonspecific lipid-transfer protein precursor	0.455	30.578	0	38.1933
SCEPLB1044H11	nonspecific lipid-transfer protein 3 precursor	0	13.1003	6.0162	3.0862
SCEPRZ1008F06	proteasome subunit alpha type-7-a	0	3.5631	0	2.9976
SCEPRZ1009C02	60s ribosomal protein l18	0.15	7.0758	10.5636	0
SCEPRZ1010H07	atp synthase subunit mitochondrial-like	0	0	57.1602	53.9078
SCEPRZ1010H09	dynamin-related protein 5a	0.67	0	8.4364	41.192
SCEPRZ1011G10	cinnamyl-alcohol dehydrogenase family protein isoform 1 isoform x1	0.413333	16.4651	16.0614	15.6356
SCEPSD2005G01	plastid-specific 30s ribosomal protein 3	0.64	6.2658	16.9557	0
SCEPSD2071A10	60s ribosomal protein l38	0.12	21.4735	27.9476	0
SCEQAD1018A08	---NA---	0.15	0	1.1898	7.5589
SCEQLB1067D06	chaperonin cpn60-like mitochondrial	0.215	3.0627	0	5.9734
SCEQLR1029H08	glycine-rich rna-binding protein 2	0	99.3552	78.5444	68.4651
SCEQLR1050G03	gtp-binding protein sar1a	0	17.8322	0	13.385
SCEQLR1091C08	grx_c4 - glutaredoxin subgroup i	0.54	13.1041	0	29.4525
SCEQRT1024C01	protein iws1 homolog isoform x1	0	0	9.8158	24.6441
SCEQRT2094B01	14-3-3-like protein	0	24.1102	0	37.0843
SCEZAM1080D01	methionine s-methyltransferase	0.735	0	9.0609	5.9852
SCEZAM1080D09	ras-related protein raba1f	0.223333	0	0.8367	4.158
SCEZAM2035A06	ras-related protein raba1f	0.226667	0	0.9601	0.1478
SCEZAM2061B07	3-dehydrosphinganine reductase TSC10A	0.11	55.4325	51.1393	0
SCEZFL5085C02	peptidyl-prolyl cis-trans isomerase family protein isoform 1 isoform x1	0.43	21.7619	22.3177	35.0771
SCEZHR1049C07	50s ribosomal protein partial	0.303333	20.5777	17.2051	21.5946
SCEZLB1006E12	alliin lyase-like	0.035	0	5.1461	18.9592
SCEZLB1007G10	serine carboxypeptidase precursor	0.365	0	11.7183	14.9786
SCEZLB1014D11	ubiquitin thioesterase otu1	0.543333	7.3507	36.8004	8.0246
SCEZRT2022A12	chalcone isomerase	0	1.9662	13.0907	0.4262
SCEZRZ1013F01	cullin-1-like	0.413333	14.1815	12.9999	20.9753
SCEZRZ1014C09	60s ribosomal protein l19-3	0.725	14.3041	19.7879	0
SCEZRZ1014E01	probable inactive purple acid phosphatase 1	0.685	11.9118	75.207	0
SCEZRZ1016E12	atp-citrate synthase alpha chain protein 3	0.24	1.0607	0	6.5705
SCEZRZ3100C10	putative inactive purple acid phosphatase 1	0.58	7.1524	0	13.4689
SCEZSB1090C11	temperature-induced lipocalin-1	0	22.3107	41.4995	0
SCEZSB1091A07	glucose-6-phosphate cytosolic	0	5.0747	0	0.6626
SCJFLR1017B02	60s ribosomal protein l21	0.505	0	32.4169	27.55
SCJFLR1074A06	probable nucleoredoxin 1-1	0.236667	0	0.8605	0.9146
SCJFLR1074F05	vacuolar protein sorting-associated protein 26b	0.49	0	5.6744	6.6834
SCJFRT1010A12	fumarylacetoacetase	0.0833333	0	2.1331	0.9611
SCJFRT2053G02	tubulin alpha-2 chain	0	4.2636	0	1.6541
SCJFRT2054H03	non-functional nadph-dependent codeinone reductase 2-like	0.06	10.1658	0	3.0148
SCJFRZ1006A12	pyruvate kinase isozyme chloroplastic	0.71	4.4804	5.3075	11.7803
SCJFRZ1007H06	thioredoxin h-type	0	3.1572	22.6156	3.4535
SCJFRZ2009G01	60s ribosomal protein l18	0.09	0.6912	18.6274	0
SCJFRZ2010B03	histone h1	0	0	72.1155	31.2659
SCJFRZ2027A01	coatomer subunit delta	0.335	3.0064	56.4995	0
SCJFST1009C02	monothiol glutaredoxin-s11-like isoform x2	0.08	13.2224	16.5811	0
SCJLRT1014H01	monodehydroascorbate reductase	0	1.9617	51.3245	0
SCJLRT1017E09	t-complex protein 1 subunit delta-like	0.51	12.3658	15.7366	14.1932
SCJLRT2049A08	glutathione s-transferase 4-like	0	1.8209	0	2.5263
SCMCRT2089A06	peptide methionine sulfoxide reductase	0.3	16.8157	0	0.4617
SCMCST1057B07	eukaryotic translation initiation factor 5a-1 2	0.775	0	9.5183	13.9201
SCQGFL4072B03	aldose reductase	0.86	8.4837	0	5.191
SCQGLB1039G05	splicing arginine serine-rich 7	0.035	20.7865	0	27.4556
SCQGLR1019H01	26s proteasome non-atpase regulatory subunit 4 homolog	0	45.2176	0	54.6672
SCQGLR1041H04	tpa: plasma membrane intrinsic protein2	0.475	3.8354	29.3861	0
SCQGLR1041H09	glucose-induced degradation protein 8 homolog	0.285	0	9.7773	9.4338
SCQGLR1086G07	40s ribosomal protein s29	0.125	0	13.6642	19.1806
SCQSAM1032A01	macrophage migration inhibitory factor homolog	0	0	134.03	21.0104
SCQSAM1032F05	acyl carrier protein mitochondrial-like	0.54	0	20.9842	17.2611
SCQSLB1049C07	glutathione s-transferase gstf2	0.08	0	8.3978	5.415
SCQSLB1051B07	acyl carrier protein 3	0	21.4026	34.9825	16.3234
SCQSLR1061D04	tubulin alpha chain	0	13.3604	2.1275	45.7282
SCQSRT2031F02	limonoid udp-glucosyltransferase	0.31	22.8084	20.979	0
SCRFLB1054G11	thioredoxin h-type 5	0.0433333	1.6892	0	15.4136
SCRFLR1012D12	nitrilase 2	0.145	0	14.4219	16.8313
SCRFLR1012H03	ferritin- chloroplastic	0	31.679	6.5614	0
SCRFRZ3055A09	dead-box atp-dependent rna helicase 37-like	0.573333	6.7624	7.4093	6.7331
SCRLLR1059E05	acetyl- cytosolic 1-like	0.55	0	10.2675	7.5553
SCRLLV1024D03	adenine phosphoribosyltransferase 1	0	80.8103	0	14.2793
SCRLSD1009B10	chlorophyll a-b binding protein chloroplastic	0	2.2657	7.7603	0
SCRUAD1061C12	hypersensitive-induced response protein 1-like	0.425	0.4734	0	8.9274
SCRUFL3069C06	atp-dependent 6-phosphofructokinase 3 isoform x1	0.446667	0.8948	2.1659	0.7349
SCRURT3065A10.b	actin	0.09	12.7153	0	12.4777
SCSBAD1052D06	abscisic stress ripening	0.55	11.4892	10.3742	0
SCSBAD1053F01	alpha- partial	0.0766667	0	8.9625	7.3656
SCSBRZ3125A08	calreticulin-3 precursor	0.71	27.5782	33.7766	38.0455
SCSBSD2056C12	upstream activation factor subunit spp27-like	0.28	14.7173	27.4957	0
SCSFAD1108C05	ankyrin-1	0.335	3.2511	0	5.1417
SCSFFL3091C01.b	methionine s-methyltransferase	0.37	0	2.7801	15.0545
SCSGAM2077F06	glutamyl-trna amidotransferase subunit chloroplastic mitochondrial	0.37	7.8258	8.2036	8.2537
SCSGAM2104B04.b	splicing factor u2af subunit	0.385	0.8578	11.3285	0
SCSGAM2105D01	ubiquitin-activating enzyme e1 3-like	0.74	17.1947	1.086	39.9805
SCSGFL1078F07	Anthocyanidin reductase	0.305	6.4667	0	14.1561
SCSGFL4118F01	ubi4p	0	77.2665	19.1199	0
SCSGFL4190C01.b	formate dehydrogenase	0.393333	2.0098	2.3253	1.2069
SCSGFL4C07C07	probable ribokinase	0.61	4.679	20.6158	19.835
SCSGFL5C08D09	alanine--trna ligase-like	0.12	1.7957	1.9019	0
SCSGLR1045H04	atp-dependent clp protease atp-binding subunit clpa	0.095	18.0554	0	18.1516
SCSGLR1084G12	---NA---	0.123333	0	2.2236	2.1143
SCSGLV1009H10.b	RNase S precursor	0.383333	13.7429	29.1501	19.356
SCSGSB1008B01	ascorbate peroxidase	0	21.091	5.3096	3.5653
SCSGST1070A12	pheophorbide a chloroplastic	0.415	10.6488	13.4898	0
SCUTAM2005D10	probable solanesyl-diphosphate synthase chloroplastic	0	0	4.4331	10.9958
SCUTLR1058E10	probable acyl-activating enzyme peroxisomal	0.06	7.337	11.0072	25.841
SCUTLR2015A03	peptidyl-prolyl cis-trans isomerase nima-interacting 4	0.24	10.8985	0	12.7906
SCUTST3087F08	beta- partial	0.385	0.9994	36.9633	0
SCVPHR1094H10	probable nadh dehydrogenase	0.0866667	7.2768	12.9505	7.1104
SCVPLR1028C12	60s ribosomal protein l7a	0.23	20.2204	32.8307	0
SCVPRT2080D02	serine carboxypeptidase precursor	0.255	12.8604	0	16.7931
SCVPRZ2040C10	hypothetical protein SORBIDRAFT_04g037040	0.345	39.4609	28.1808	0
SCVPRZ3029H07	6-phosphofructo-2-kinase fructose- -bisphosphatase	0.52	0	12.5275	13.7275

## Sheet: Uniques_CTC-12DI
Supplementary Table 1. Unique Proteins found in CTC15 - 12DI (drought-tolerante variety submitted to 12 days of drought)
Protein ID	Seq. Description	FDR	CTC_12DI-1	CTC_12DI-2	CTC_12DI-3
SCCCRZ2C01H04	ferritin- chloroplastic	0	0	0.3479	0.9479
SCJFRT1061B07	caffeic acid o-methyltransferase	0.265	0	1.9097	0.7336
SCEPAM1024D04	elongation factor 1-gamma 3	0	0	2.0699	6.3364
SCCCLR2003A04	allene oxide cyclase	0.17	0	2.13	3.6952
SCJLRZ1023F05	methyl- -binding domain-containing protein 11-like	0	0	2.1735	42.5404
SCRFLR1034D01	dead-box atp-dependent rna helicase 14-like	0.325	0	3.7162	1.0641
SCQSAD1055E08.b	magnesium chelatase h-like partial	0.325	0	3.8023	7.8837
SCJFRT2059E04	aminopeptidase m1-b	0.12	0	4.7642	15.2724
SCQSLB1052F09	3 -n-debenzoyl-2 -deoxytaxol n-benzoyltransferase-like	0.315	0	4.8285	19.8504
SCACLR1128H03	1-aminocyclopropane-1-carboxylate oxidase	0.24	0	5.0361	17.5869
SCCCCL3120F12	dead-box atp-dependent rna helicase 40-like isoform x2	0.14	0	5.2877	15.426
SCMCRT2102D05	prefoldin subunit 6	0.38	0	5.4194	18.0777
SCEQHR1081D10	hypothetical protein SORBI_3008G131200	0.373333	0	5.4364	1.2154
SCCCCL4017A07	polyadenylate-binding protein 2	0.32	0	5.6147	24.5813
SCCCLR1C01H06	programmed cell death protein 4-like isoform x1	0.785	0	5.6441	11.9066
SCCCCL3080C03	atp sulfurylase	0.435	0	5.7697	14.7078
SCEQRT1026B11	4-hydroxy-3-methylbut-2-en-1-yl diphosphate chloroplastic	0.255	0	5.7933	47.3582
SCEQRT2090H11	enhancer of mrna-decapping protein 4-like	0.395	0	6.001	17.7917
SCCCLR1080E07	heat shock 70 kda mitochondrial-like	0.295	0	6.0384	0.9338
SCCCCL4008C03	3-hydroxyisobutyryl-coenzyme a expressed	0.24	0	6.6854	15.7446
SCCCLR1C03H07	gtp-binding protein yptm2	0.09	0	6.7507	10.8822
SCEZLB1009D02	u2 small nuclear ribonucleoprotein a	0.46	0	6.8979	23.5996
SCAGLR2026D06	magnesium-protoporphyrin ix monomethyl ester	0.49	0	6.973	9.4063
SCVPCL6044F01	npl4 family	0	0	7.0092	11.5693
SCEZLR1052D02	26s proteasome non-atpase regulatory subunit 11 homolog	0.75	0	7.0847	16.9956
SCJLRZ1027F05	enhancer of mrna-decapping protein 4-like	0.77	0	7.2728	21.9358
SCCCLB1023A12	proline iminopeptidase	0.25	0	7.4505	13.0458
SCCCCL3080F04.b	atp-dependent rna helicase dhh1	0.755	0	7.9211	4.5586
SCUTLR1058C12	dead-box atp-dependent rna helicase chloroplastic	0.17	0	8.3295	29.1255
SCEQAM1043E10	2,3-dimethylmalate lyase	0.175	0	8.5404	19.5533
SCCCCL4002B05	t-complex protein 1 subunit epsilon	0.165	0	8.7729	20.8472
SCCCRZ2002H09	40s ribosomal protein s2-4-like	0.263333	0	8.8151	3.9279
SCRLLR1038H01	zeaxanthin epoxidase	0.09	0	8.8537	14.4554
SCBGLR1003E06	eif5-mimic protein	0.47	0	8.9721	17.6978
SCCCCL3080H09.b	glutamate dehydrogenase	0.176667	0	9.025	4.2955
SCBGST3108B11	3-oxoacyl-reductase	0.25	0	9.0374	7.2989
SCCCRZ1003D03	aminoacylase-1	0.19	0	9.09	24.4705
SCEPRZ1009A12	calcium-dependent protein kinase	0.335	0	9.1609	25.7613
SCEQLR1007C02	beta-adaptin-like protein c	0.69	0	9.3982	21.3583
SCCCRZ2004D02	zeta-carotene desaturase	0.355	0	9.6956	42.8979
SCRUHR1077B02	dead-box atp-dependent rna helicase 38	0.38	0	9.7505	11.2063
SCEQLB1065H03	pp2ac-5 - phosphatase 2a isoform 5 belonging to family 2	0.035	0	9.8823	18.7553
SCEQRT1028C10	sister chromatid cohesion protein pds5 homolog a isoform x2	0.535	0	10.0639	26.6644
SCCCCL4014A08	heterodimeric geranylgeranyl pyrophosphate synthase small chloroplastic	0.455	0	10.1096	13.6073
SCQGLR1085B04	pp2ac-2 - phosphatase 2a isoform 2 belonging to family 2	0.03	0	10.1117	31.3286
SCCCCL4010C01	cbs domain-containing protein chloroplastic-like	0.065	0	10.1274	39.1694
SCQSFL3037B03.b	haloacid dehalogenase-like hydrolase domain-containing protein sgpp	0	0	10.4211	23.632
SCCCLR1001E08	2,3-dimethylmalate lyase-like	0.06	0	10.5357	44.9795
SCACLR2007H10	v-type proton atpase subunit d2	0.315	0	10.8423	30.4427
SCAGLR2026E10	50s ribosomal protein chloroplastic	0.06	0	10.9388	31.2804
SCQSRT2033A11	ras gtpase-activating protein-binding protein 1	0.48	0	10.9764	22.7017
SCCCCL7C04H12	heat shock protein 90- chloroplastic-like	0.485	0	11.1125	11.1287
SCBFLR1083E04	nucleic acid binding protein	0.115	0	11.3034	23.6243
SCEQLR1093H04	polyadenylate-binding protein 2	0.265	0	11.5749	9.2282
SCCCST1001B03	ruvb-like 2	0.17	0	11.6513	22.6043
SCQGLR1041A10	glyoxysomal fatty acid beta-oxidation multifunctional protein mfp-a	0.335	0	11.996	22.1679
SCRFLB1056H05	tyrosyl-trna synthetase	0.26	0	12.042	20.9437
SCCCCL3140G05	26s proteasome non-atpase regulatory subunit 11 homolog	0.335	0	12.121	17.7618
SCCCLR1C02F04	programmed cell death protein 4	0.335	0	12.151	30.5585
SCRFHR1009B02	atp-dependent clp protease proteolytic subunit chloroplastic	0.115	0	12.3885	37.4421
SCQSLR1061C03	small nuclear ribonucleoprotein e-like	0	0	12.4723	36.942
SCUTRZ3071B08	unknown	0.49	0	12.9429	18.1215
SCCCLR1070E07	importin-5 isoform x1	0.715	0	12.9704	33.547
SCCCLR1C07G02	ras-related protein rabh1b	0.165	0	13.762	12.8849
SCJLRZ1021C03	ubiquitin carboxyl-terminal hydrolase 14	0.325	0	13.7641	22.698
SCSGRT2061G06	methionine s-methyltransferase	0.69	0	13.8195	21.4685
SCQGLR1019D06	legumin-like protein	0.035	0	13.8937	28.2863
SCUTLR2030A05	importin subunit beta-1	0.105	0	13.9359	22.4694
SCVPHR1094B09	chlorophyll a-b binding chloroplastic	0.065	0	14.3876	46.8164
SCCCCL4012D10	polypyrimidine tract-binding protein homolog 3-like isoform x2	0.09	0	14.9348	21.26
SCVPCL6042B11	mitogen-activated protein kinase homolog mmk2	0.09	0	15.2253	28.4829
SCEZRZ1016A03	2-methyl-6-phytyl- -hydroquinone methyltransferase chloroplastic-like	0.11	0	15.9712	7.8086
SCCCRT1003F01	glutathione cytosolic	0.22	0	16.5205	34.5501
SCCCLR1024A12	serine carboxypeptidase ii-2	0.71	0	16.6593	14.3649
SCVPRT2073C10	barwin-like	0.335	0	17.6574	20.1611
SCRFHR1007E04	subtilisin-like protease	0.255	0	19.0887	29.7587
SCEQLB1068G05	60s acidic ribosomal protein p2a	0.09	0	20.2827	45.5832
SCSBFL5014H12	lipoxygenase partial	0.25	0	20.6031	17.8279
SCEZRZ1014D09	coatomer subunit beta-2	0.395	0	22.6741	51.241
SCCCST1C06G09	hydroxyphenylpyruvate reductase-like	0.06	0	25.4283	35.1942
SCCCCL3002G03.b	eukaryotic translation initiation factor 3 subunit e-like	0.45	0	25.7089	17.4773
SCCCLB1023F09	cathepsin b-like	0.705	0	30.2891	37.4439
SCCCCL3003E03.b	2-oxoisovalerate dehydrogenase subunit beta mitochondrial-like	0.385	0	31.6217	89.6235
SCEZSB1090E08	adenine nucleotide translocator	0.5	0	31.7235	21.7243
SCCCCL4015D08	40s ribosomal protein s2-4-like	0.055	0	32.0706	16.1422
SCCCLR1048D11	atp-dependent clp protease proteolytic subunit-like	0	0	36.7305	32.9855
SCSBFL1101G02.b	stromal 70 kda heat shock-related chloroplastic	0	0	43.7636	75.513
SCVPRT2073B04	pathogenesis-related protein 5	0	0	45.3738	73.8181
SCEPRZ1009B12	triosephosphate cytosolic	0.43	0	49.2628	1.916
SCCCLR2C02A08	40s ribosomal protein s15	0.03	0	49.9872	20.965
SCCCFL4096H02	DEAD-box ATP-dependent RNA helicase 52A isoform X2	0.455	0	57.1011	3.8936
SCACSD1015E08	upf0047 protein	0.11	0	58.095	85.6267
SCRLFL4108D12	60s acidic ribosomal protein p1	0	0	76.7934	36.1476
SCQSLB1049G04	ml domain protein	0	0	83.3262	110.616
SCJLFL3015C10	protein chloroplastic isoform x2	0.393333	0.2017	0.7943	0.2861
SCCCRZ1C01A09	26s proteasome non-atpase regulatory subunit 12 homolog a-like	0.356667	0.563	4.9951	16.0688
SCMCSB1116D02	phosphoenolpyruvate partial	0.455	1.4202	5.2435	0
SCCCCL3004D07.b	probable carboxylesterase 2	0.325	1.7452	0	2.8977
SCEZHR1049B08	alpha- -glucan-protein synthase	0	2.148	5.8964	0
SCUTSD2088D06	40s ribosomal protein s5	0	2.4526	16.8897	0
SCQGAD1066C08	tpa: serine peptidase s28 family protein	0.336667	3.1342	12.9997	28.2774
SCCCRZ2003E04	40s ribosomal protein s3-3	0	3.1685	3.6431	4.666
SCEZAD1C05E07	magnesium-chelatase subunit chloroplastic	0.22	3.3039	5.5103	0
SCEPFL4180E10	hydroperoxide lyase	0.465	4.1867	0	8.7521
SCJFRT1005D04	pyruvate decarboxylase 2	0.52	4.2568	16.4929	0
SCCCLR1070E06	eukaryotic translation initiation factor 5a-2	0.0233333	5.1979	0	30.7515
SCBGLR1003D06	ubiquitin-conjugating enzyme e2-17 kda 9	0.175	5.8701	0	34.5919
SCBGLR1119F04	electron transfer flavoprotein subunit mitochondrial	0.555	6.1011	0	20.892
SCRFLB1053B09	6-phosphogluconate decarboxylating	0.765	6.2517	0	19.4612
SCEPLR1030H09	dynamin-related protein 3a-like	0.07	6.339	0	14.3824
SCQGHR1010A04	hydroperoxide lyase	0.17	6.5636	7.7395	14.3288
SCEZLB1010A09	anamorsin homolog	0.515	6.6109	0	9.768
SCJLLR1033C10	ubiquitin receptor rad23c-like	0.425	6.6197	0	27.1276
SCEZLB1010E01	hypothetical protein SORBIDRAFT_06g023220	0.735	6.7708	0	7.3213
SCEPLR1051F02	hypothetical protein SORBIDRAFT_03g002080	0.265	6.7765	0	9.3581
SCRLAM1014C12	40s ribosomal protein s3a	0	7.2907	33.252	0
SCBFLR1026G11	3-oxoacyl-reductase	0.273333	7.3743	26.8034	12.3018
SCVPRT2080D10	phosphoenolpyruvate carboxylase	0.06	7.548	0	62.4189
SCCCCL7002C05	hypothetical protein SORBIDRAFT_01g009360	0.785	7.6909	0	4.5752
SCCCCL4011G06	eukaryotic peptide chain release factor subunit 1-3	0.41	8.1948	0	23.1921
SCCCLB1023G10	hsp70-binding protein 1-like	0.285	8.3034	0	12.1445
SCCCST2002D08	o-methyltransferase zrp4	0.06	8.5129	13.8763	0
SCUTAM2090G07	fiber protein fb19	0	8.6028	4.8051	16.4718
SCJFST1047C11	peptide chain release factor chloroplastic	0.145	8.6198	0	17.9508
SCCCCL1001A02	translocase of chloroplast chloroplastic-like	0.08	8.6482	8.9246	22.794
SCMCLR1123A09	alpha-soluble nsf attachment protein	0	8.8897	12.5928	32.4513
SCJFLR1035F05	Thioredoxin family protein	0.03	9.4521	0	27.8864
SCEPRZ1011H03	pyrroline-5-carboxylate reductase	0.26	9.6785	4.2056	17.8119
SCQSLB1049E04	protein ECERIFERUM 26-like	0.0233333	9.697	12.1602	13.8222
SCSGLR1081B03	reticulon-4-interacting protein mitochondrial	0.765	9.7617	0	11.7625
SCCCRT1C05B09	translation initiation factor 5a	0	10.0421	16.4666	0
SCJLRT1022E02.b	upf0051 protein in atpa 3 region-like	0.03	10.0758	0	15.9961
SCCCCL4003G01	serine-threonine kinase receptor-associated	0.3	10.1107	0	13.4454
SCUTLR2015C11	upf0047 protein	0.1	10.1525	0	22.0663
SCRLLB2031B03	beta-hydroxyacyl-acp dehydratase	0.02	10.3432	7.3703	23.1923
SCCCFL5003D02	probable n-succinyldiaminopimelate aminotransferase	0.136667	10.5201	3.431	11.4043
SCAGLR1043H10	RNA-binding (RRM/RBD/RNP motifs) family protein	0.586667	10.6199	12.1192	14.3104
SCEZHR1048F05	3-hydroxyisobutyryl- hydrolase-like protein mitochondrial isoform x2	0.0966667	10.7044	3.7255	8.4855
SCJFLR1013G09	hd domain-containing protein 2-like	0.196667	10.8591	10.7939	29.6629
SCCCLR1C02F07	inositol-3-phosphate synthase	0.143333	10.9122	11.1466	78.7087
SCCCLR1C07G01	proteasome subunit beta type-3	0.31	11.0299	21.7044	0
SCCCST1008D06	water chloroplastic	0.04	11.6039	21.0932	19.03
SCQSLB1052H09	polyubiquitin	0	11.8661	0	123.48
SCCCLR1070H07	nadh dehydrogenase	0.136667	11.882	15.5323	27.7217
SCRFLR1034A04	protein transport protein sec13 homolog b-like	0.36	11.9447	11.2193	19.4502
SCJLRT1014F08	3-oxo-delta( )-steroid 5-beta-reductase-like	0.503333	11.9571	11.5481	24.6208
SCVPLR2027B06	chromatin assembly factor 1 subunit a isoform x2	0.335	12.2124	0	22.9585
SCBGRT1046B04	gtp-binding nuclear protein gsp1 ran	0	12.7196	12.1409	34.3701
SCBFSB1045E12.b	nucleic acid binding protein	0.0566667	13.0084	9.9986	19.6795
SCJFRZ1005F06	6,7-dimethyl-8-ribityllumazine chloroplastic	0.24	13.0637	16.5381	37.8958
SCQSRT2035D10	abscisic stress ripening protein 2	0	13.4784	7.9603	25.5571
SCQGRT1042E05	lactoylglutathione lyase	0.173333	13.9279	6.918	16.8303
SCAGSB1088F01	2-methylene-furan-3-one reductase	0.326667	14.2066	13.8135	46.9508
SCCCHR1002H10	fructose- - chloroplastic	0.07	14.9596	0	16.1085
SCEZRZ1016D02	hypothetical protein SORBIDRAFT_02g005370	0.39	15.1906	8.9069	0
SCSFCL6068B09	uroporphyrinogen decarboxylase chloroplastic	0.336667	15.796	11.0488	15.0622
SCSBFL1042G04	phosphoenolpyruvate partial	0.136667	15.8033	28.8296	14.6908
SCQSRT1034F02	5 -adenylylsulfate reductase chloroplastic-like	0.33	16.1941	20.5609	15.1055
SCAGAD1075B02	DCN1-like protein 2	0.02	16.2974	11.0358	64.3896
SCMCCL6050B03	7-deoxyloganetin glucosyltransferase-like	0	16.6149	4.7474	0
SCCCAM2001F04	auxin-repressed kda protein	0.035	17.0252	0	24.6377
SCCCLB1025H11	tom1-like protein 2	0.395	17.1866	11.6594	0
SCCCRZ1001F10	peptidyl-prolyl cis-trans isomerase pin1	0.1	17.2676	10.0902	42.4853
SCCCCL4011A06	indole-3-acetaldehyde oxidase	0.316667	17.3484	11.6244	45.2218
SCMCCL6053E09	tryptophane synthase1	0	17.406	10.3963	0
SCCCCL4001H04	coatomer subunit delta	0.04	18.3273	12.8035	0
SCBFRZ2018D11	gamma-interferon-inducible lysosomal thiol reductase precursor	0.05	18.5381	0	17.1084
SCCCLR1072B10	26s proteasome non-atpase regulatory subunit 6	0.06	19.1134	9.6519	7.9828
SCEPRT2043H03	dip protein	0	19.1873	6.8393	0
SCACLR2007B12	alcohol dehydrogenase superfamily protein	0.0766667	19.4482	12.1004	27.3515
SCEQAM2040A06	uroporphyrinogen decarboxylase	0.0766667	19.6018	0	15.9043
SCJFSB1014F03.b	chlorophyll a-b binding protein cp24 chloroplastic	0	21.2924	0	1.7848
SCACLR1057F02	26s proteasome non-atpase regulatory subunit 12 homolog a-like	0.34	22.1963	7.0018	7.9672
SCMCRT2085B11	phosphoglycolate phosphatase chloroplastic-like	0.385	23.3081	0	12.6834
SCCCLR2C03G12	40s ribosomal protein s23	0.0366667	23.5932	23.0271	0
SCMCRT2107G02	aspartate-semialdehyde dehydrogenase	0.235	24.9882	0	17.8656
SCCCCL6005C06	26s proteasome regulatory particle triple-a atpase subunit4	0.306667	25.1538	0	30.8155
SCCCCL3120F07	proteasome subunit beta type-4	0.116667	25.1703	21.3493	56.168
SCCCLR2001G11	ribosome-binding factor chloroplastic	0.18	25.4604	10.2688	36.0585
SCBFLR1083D06	probable protein phosphatase 2c 59	0.0233333	26.7479	11.1607	0
SCBGLR1047F09	rna-binding protein 1-like	0.0866667	26.973	26.8201	22.9303
SCAGLB1069A07	peroxisomal fatty acid beta-oxidation multifunctional protein	0.316667	27.358	14.811	37.3678
SCEQLR1050F11	hypothetical protein SHCRBa_170_C07_R_130	0.26	28.659	25.1605	14.7801
SCJLLR1054F11	40s ribosomal protein s12	0	29.1098	14.7091	0
SCCCCL3080H03	glutamate dehydrogenase	0.04	30.7641	15.4756	54.0464
SCBGFL4048C01	co-chaperone protein sba1	0.0733333	31.5482	22.8937	49.4421
SCRUFL1115H03.b	proteasome subunit beta type 1	0	32.981	0	1.5155
SCEPSB1128E09	nad-dependent malic enzyme 62 kda mitochondrial	0.435	33.1399	0	54.6194
SCBGFL5081F09	60s ribosomal protein l23a	0	35.907	0	94.2191
SCSBLB1033F12	ubiquitin-fold modifier-conjugating enzyme 1	0.116667	38.0742	7.2839	18.1885
SCVPLR2027H04	60s ribosomal protein l8	0.1	38.5893	17.5233	58.6882
SCSBHR1056B05	hypothetical protein SORBIDRAFT_03g043430	0	40.1662	15.3161	57.7428
SCCCLR2C01B03	actin-depolymerizing factor 6	0	42.6643	0	47.4922
SCCCLR1C01B10	persulfide dioxygenase ethe1 mitochondrial-like	0.3	50.5411	0	14.6799
SCEQLB1066H12	metal ion binding	0	55.9082	0	72.7913
SCRURT2005F01	dehydroascorbate reductase	0	59.2658	36.1887	0
SCJLHR1027H06	glycine-rich rna-binding protein 2	0.223333	60.9897	35.2448	20.7432
SCSGHR1070B01	stress responsive protein	0.06	130.136	54.4015	90.3715
SCMCLR1053D11	calmodulin-7	0	146.521	0	98.7076
SCJFLR1073D12	aldehyde dehydrogenase family 2 member mitochondrial-like	0.535	151.56	1.2339	0

## Sheet: Uniques_SP-PI
Supplementary Table 1. Unique Proteins found in SP9034-14 - PI (drought-susceptible variety submitted to permanent irrigation)
Protein ID	Seq. Description	FDR	CTC_PI-1	CTC_PI-2	CTC_PI-3
SCAGAM2126G09	nad h-quinone oxidoreductase subunit chloroplastic	0	80.5072	112.253	75.8755
SCAGLR2018G06	40s ribosomal protein s24	0.165	12.9286	9.2421	0
SCAGRT2039E04	aspartate aminotransferase	0.0266667	18.2299	11.3234	0
SCBFLR1039B12	actin-7-like	0	246.71	8.9062	0
SCBFRZ2046G04	fructose-6-phosphate-2-kinase fructose- -bisphosphatase	0.0866667	5.8944	8.1086	6.9222
SCBFSD1037F06	rieske domain containing expressed	0.173333	18.5781	16.5194	16.1614
SCBGFL5081F09	60s ribosomal protein l23a	0	19.4164	44.2964	37.3856
SCBGRT3073A05	skp1-like protein 1a	0.03	14.2772	14.7077	0
SCCCCL3120D10.b	catalase	0.123333	12.2288	16.7919	9.7779
SCCCCL4002F05	actin-depolymerizing factor 3	0	96.4258	0	78.2589
SCCCCL4002H01	26s proteasome non-atpase regulatory subunit 4 homolog	0	38.7278	0	31.4369
SCCCCL7C03F06	isocitrate dehydrogenase	0.94	14.325	0	4.6061
SCCCFL8001F09	v-type proton atpase subunit e	0.03	3.2334	4.9064	0
SCCCLB1C06G11	o-methyltransferase zrp4	0.08	8.1339	8.5667	0
SCCCLR1024H05	carrier protein mitochondrial-like	0.563333	19.2848	21.5586	12.5043
SCCCLR1048F07	histone h2a	0	0	32.9302	25.2935
SCCCLR1077G07	transcription factor iiib 90 kda subunit-like	0.155	0	61.6477	93.387
SCCCLR1079C11	plasma membrane-associated cation-binding protein 1-like	0.213333	147.794	10.3469	4.892
SCCCLR1079G05	40s ribosomal protein s15	0	6.6708	10.0509	0
SCCCLR1C03F01	cystathionine gamma- chloroplastic-like	0.603333	7.4143	9.3366	6.4075
SCCCLR2002C01	40s ribosomal protein s9	0.196667	19.0672	12.1999	11.1431
SCCCLR2002E05	60s ribosomal protein l7-3-like	0.0666667	24.873	21.4223	21.4402
SCCCLR2003A04	allene oxide cyclase	0.15	15.4352	5.5469	34.8994
SCCCLR2C03F11	annexin p35	0.373333	3.3112	2.9672	1.4212
SCCCRT1001E12	ras-related protein rab11d-like	0.115	5.1287	5.8183	0
SCCCRT1002B11	protein GOS9-like	0.04	0	24.7993	21.5721
SCCCRZ1004B07	dihydrolipoyl dehydrogenase chloroplastic-like	0.605	6.3089	0	5.7136
SCCCRZ2001B07	probable apyrase 3	0.145	14.2779	18.3074	0
SCCCRZ2004F07	60s ribosomal protein l34	0.09	10.1733	6.0802	0
SCCCST2004A04	tubulin alpha-3 chain	0	4.326	0	9.6005
SCCCST3006A03	60s acidic ribosomal protein p2a	0	4.607	0	7.9435
SCEPAM1024D04	elongation factor 1-gamma 3	0	15.2859	34.2087	39.168
SCEPLR1030A02	rubber elongation factor family protein	0.425	0.957	0	2.8069
SCEPRZ1009B12	triosephosphate cytosolic	0	6.9591	3.6563	4.3863
SCEPRZ1011G10	cinnamyl-alcohol dehydrogenase family protein isoform 1 isoform x1	0.605	5.3497	0	6.0916
SCEPSB1131G12	nadph hc toxin reductase	0.0233333	0	0.8402	0.8567
SCEPSD2006F07	acyl- -binding protein	0.065	11.5575	0	14.2835
SCEPSD2071A10	60s ribosomal protein l38	0.21	1.4503	13.1996	1.3864
SCEQLR1094C07	uncharacterized oxidoreductase chloroplastic-like	0.775	8.298	3.6233	0
SCEQRT1025D06	14-3-3-like protein	0	0.2619	116.317	0.223
SCEQRT1033B09	2-oxoglutarate mitochondrial-like	0.34	0	4.1456	5.5851
SCEQRT2026E04	peroxisomal -2-hydroxy-acid oxidase glo1-like	0.145	0.2756	0	6.422
SCEQRT2095E12	bifunctional protein chloroplastic-like	0.095	0	7.2734	7.2712
SCEQRZ3093D11	30s ribosomal protein s6 chloroplastic	0.8	0	24.9235	15.4139
SCEZLB1006A05	tho complex subunit 4	0.065	27.8306	0	24.5569
SCEZRT2019C05	soluble inorganic pyrophosphatase	0	13.2805	0	119.208
SCEZRZ1012A01	2-oxoglutarate mitochondrial-like	0.453333	10.0115	8.5634	54.2265
SCEZRZ1016H12	isoflavone reductase homolog	0.48	20.8674	8.332	0
SCJFRZ1006A12	pyruvate kinase isozyme chloroplastic	0.286667	0	3.9937	1.6096
SCJFRZ2015G01	60s ribosomal protein l18-2	0	27.965	15.8228	0
SCJFRZ2029G04	---NA---	0.41	0	56.3319	107.079
SCJFRZ2031F10	n-alpha-acetyltransferase auxiliary subunit-like	0.815	8.3737	3.948	0
SCJFST1011E01	adenylate kinase 4	0.24	57.0425	32.5447	0
SCJLFL3019C04	phosphomannomutase a1	0.175	7.3344	0	5.2702
SCJLLR1054E03	macrophage migration inhibitory factor	0	32.4654	34.175	0
SCJLLR1107D08	peroxidase	0.0466667	0	0.4381	0.3699
SCJLST1021G05	cinnamyl alcohol dehydrogenase	0	5.1433	5.9778	0
SCMCAM2084F02	hexokinase 2	0.585	0	2.6911	3.7552
SCMCRT2102A01	14-3-3-like protein	0	0.9871	0	29.8269
SCMCRT2105E06	glycine-rich rna binding partial	0	0	47.0899	33.5657
SCMCRT2108G06	dihydrolipoyl dehydrogenase chloroplastic-like	0.625	15.3054	0	1.4119
SCQGAM2107C11	phytoene desaturase	0.965	2.5602	0	2.7268
SCQGLR1041C05	60s ribosomal protein l27a-3	0.17	13.2311	11.5553	10.7336
SCQGRT1039H01	tripeptidyl-peptidase 2	0.44	12.5901	0	13.3958
SCQGRZ3014C11	villin-4-like isoform x2	0.44	17.4227	9.3031	0
SCQSAM1032A01	macrophage migration inhibitory factor homolog	0	86.5436	0	64.5496
SCQSFL3031F01	40s ribosomal protein s12	0	100.513	0	141.598
SCQSLR1089A11	carotenoid cleavage dioxygenase	0.39	0	12.6834	11.5071
SCQSLR1089E02	universal minicircle sequence binding protein	0.03	34.0718	44.3972	0
SCRLAM1006E01	lil3 protein	0.3	0	2.0439	6.5318
SCRLFL4108D12	60s acidic ribosomal protein p1	0	0	92.4601	9.8919
SCRLLR1038C03	acyltransferase-like protein chloroplastic	0.615	52.6767	0	119.314
SCRLLR1038C12	allene oxide cyclase	0	28.4457	31.5649	19.8808
SCRUFL1020A01	histone h1	0	0	21.8917	3.1608
SCSBAM1085E11	proteasome subunit alpha type 3	0	1.7396	0	36.2114
SCSBFL5014H12	lipoxygenase partial	0.355	13.3459	3.8216	0
SCSBRZ3125A08	calreticulin-3 precursor	0.395	20.6515	0	21.7034
SCSFAM1075C08	eukaryotic translation initiation factor 3 subunit i-like	0.095	0	3.9006	7.9517
SCSFRT2068F11	atp-dependent zinc metalloprotease ftsh chloroplastic	0	0.2481	27.0522	0
SCSFST3077C11	ankyrin repeat domain-containing protein 2	0.34	4.1259	40.7113	0
SCSGAM2105D01	ubiquitin-activating enzyme e1 3-like	0.61	0	109.622	2.4981
SCSGFL4190C01.b	formate dehydrogenase	0.435	2.7269	0.6002	0
SCSGFL4C07C07	probable ribokinase	0.485	0	12.1545	8.2834
SCSGSB1008B01	ascorbate peroxidase	0	10.3983	0	1.1251
SCUTSB1030A07	thioredoxin-like chloroplastic	0	22.6897	18.0466	16.3262
SCVPAM1058F02	protein tss	0.34	12.0513	10.6318	0
SCVPCL6040C10	plastidial pyruvate kinase 2	0.19	9.0135	1.415	3.3191
SCVPFL3044F05	tpa: cinnamyl-alcohol dehydrogenase family protein	0	0	0.7928	9.7655
SCVPLR2012B03	translation initiation factor if- chloroplastic-like	0.39	4.9769	5.5319	0
SCVPRZ2043F04	atp synthase subunit mitochondrial	0	0.8981	0	1.1094

## Sheet: Uniques_SP-4DI
Supplementary Table 1. Unique Proteins found in SP9034-14 - 4DI (drought-susceptible variety submitted to 4 days of drought)
Protein ID	Seq. Description	FDR	CTC_4DI-1	CTC_4DI-2	CTC_4DI-3
SCCCRT2C09A10	cytosolic phosphoglucose partial	0	0	1.0875	2.9081
SCCCCL3080H09.b	glutamate dehydrogenase	0.123333	0	1.649	5.7044
SCACCL6007G08	cytosolic orthophosphate dikinase	0.22	0	6.1274	33.6357
SCJLLR2013B11	histone	0.255	0	6.5849	8.6352
SCJLFL3015A01.b	TPA: hypothetical protein ZEAMMB73_674865	0.475	0	7.983	4.1001
SCEZRZ1013G10	---NA---	0.183333	0	8.4188	13.2737
SCCCRZ2C03F07	pto kinase interactor 1	0.085	0	8.7022	8.4378
SCEPRT2048D04	knotted-like transcription factor family protein	0.365	0	9.9538	7.1837
SCJLLR1104D05	alpha/beta-Hydrolases superfamily protein	0.115	0	10.4605	5.9577
SCEQRT1025A05	ferritin- chloroplastic	0.186667	0	11.8279	1.8464
SCRFLR1012D12	nitrilase 2	0.17	0	11.9253	9.5172
SCRUFL3069C06	atp-dependent 6-phosphofructokinase 3 isoform x1	0.29	0	13.4448	1.6203
SCCCRZ2004D03	heat shock factor-binding protein 1	0.39	0	13.8949	9.6323
SCCCLR1048D07	phenylalanine ammonia-lyase	0	0	13.9125	22.2346
SCQGLR2032B05	dehydrogenase reductase sdr family member 2	0.37	0	15.4794	3.8278
SCCCCL6005C06	26s proteasome regulatory particle triple-a atpase subunit4	0.02	0	20.5238	1.0118
SCRLFL1008G03	alpha-soluble nsf attachment protein	0	0	28.5396	7.6923
SCSBHR1050F02	carbonic anhydrase	0	0	177.423	136.774
SCCCRZ2C01H04	ferritin- chloroplastic	0	0.2211	36.4438	7.7578
SCEPAM2056G07	peroxidase 64-like	0.595	0.9988	0	31.8768
SCSBAM1084D01	heat shock protein conserved site-containing protein	0	1.1115	2.1768	0.526
SCJLLR1011F03	ketol-acid chloroplastic	0	1.1968	0.8828	2.1435
SCRUFL1023C12	actin partial	0	1.3802	5.1108	0
SCAGFL8043A03	protein disulfide isomerase	0	1.3824	2.0113	0
SCBGLR1114E07	phospholipid transfer protein 1	0	1.5213	5.9467	0
SCQSFL3037F08	dag protein	0	1.5298	0	6.3091
SCRULB1057H06	succinate dehydrogenase	0.15	1.9351	0.8935	0
SCCCRZ1002B09	dnaj protein homolog	0	2.0629	4.4882	0
SCEZRT2019G09	v1 subunit a protein	0	2.1627	42.4046	15.5162
SCEQRT1024F02	class iii peroxidase	0.573333	2.2973	9.3692	2.6755
SCJFRZ1005F03	chlorophyll a-b binding protein 2	0	2.6513	2.7603	0
SCCCRT2C02E05	pyruvate dehydrogenase e1 component alpha subunit	0	2.6665	0.7251	1.292
SCCCLR1C05H10	aspartic proteinase	0.15	2.9604	3.7322	0
SCSGAM2079F04	serine threonine-protein phosphatase pp2a-4 catalytic subunit-like	0.055	3.1223	7.6445	0
SCVPRZ2043A07	nuclear speckle rna-binding protein a	0.72	3.4916	0	4.0467
SCEPRT2043D12	cytochrome c oxidase subunit 5b-like	0.0366667	3.5805	5.2095	3.9319
SCUTST3131G03	phospholipid transfer protein 1	0.08	4.0301	8.0115	0
SCCCRZ1001G12	eukaryotic translation initiation factor 2 beta subunit	0.446667	4.3278	7.3355	5.9614
SCQGAM1046D04	dehydrin cor410	0	4.4498	2.3262	0
SCUTRZ3071F09	hypothetical protein SORBIDRAFT_03g043430	0.106667	4.4781	5.7864	0
SCEPCL6022H01	cysteine-rich repeat secretory protein 55-like	0.225	4.5625	8.4829	0
SCJFRZ3C01H09	probable polygalacturonase at1g80170	0.463333	4.5788	18.9786	6.1618
SCVPRT2082D12	polyadenylate-binding protein rbp45-like	0.665	4.6509	4.826	0
SCCCLR2003H03	60s ribosomal protein l27a-3	0.396667	4.7855	13.2867	0
SCBFRZ2017D03	protein tonneau 1a-like	0.615	4.8328	6.0836	0
SCCCSD1090B12	hsp70-binding protein 1-like	0.175	4.9256	7.3783	0
SCCCLR1C07G02	ras-related protein rabh1b	0.56	5.2247	11.1661	10.609
SCRUFL1118G03	adp-ribosylation factor 1-like	0.73	5.3057	0	5.1413
SCRFLB1056F07	skp1-like protein 1a	0.115	5.3518	0	11.4852
SCSBLB2036G05	bis(5 -adenosyl)-triphosphatase	0.505	5.4059	5.989	0
SCAGRT2039B01	caffeic acid 3-o-methyltransferase	0.1	5.5346	4.68	0
SCCCST3001B08	ubp1-associated protein 2b-like	0.47	5.7207	3.9381	0
SCJFRZ2010H02	e3 ubiquitin-protein ligase chfr-like	0.763333	5.7531	9.1734	0
SCEZLB1010A09	anamorsin homolog	0.38	6.0238	4.3107	0
SCCCRZ2002H09	40s ribosomal protein s2-4-like	0.04	6.0481	16.7772	0
SCACLR2014B06	glutathione transferase gst 23-like	0.335	6.0981	7.7128	0
SCCCST1008D06	water chloroplastic	0.455	6.1422	0	4.466
SCEZST3148C08	glutathionine s-transferase	0.025	6.1727	2.3981	0
SCQGLB1040H06	cell wall integrity protein scw1	0.625	6.3738	0	5.5818
SCCCLR1079E05	polyadenylate-binding protein 2-like	0.905	6.4159	12.8581	0
SCQSLB1049H04	heat shock protein 83	0.545	6.6329	0	6.2832
SCCCRZ2002E08	probable prefoldin subunit 5	0	6.8154	8.657	0
SCSFSB1069B03	chloroplastic lipocalin	0.315	7.0237	10.6212	0
SCJLRT1021G03	mitochondrial-processing peptidase subunit alpha-like	0.08	7.1311	8.2528	8.5381
SCCCRZ2C03H08	protein modifier of snc1 11	0.193333	7.4246	6.4104	15.3011
SCJLRT1013H07	electron transfer flavoprotein subunit mitochondrial	0.135	7.4632	11.3725	0
SCSGRT2065E10	nuclease s1	0.405	7.5193	10.8513	0
SCCCRZ2003E04	40s ribosomal protein s3-3	0	7.5514	1.1268	0.69
SCQGLR2032C02	probable prefoldin subunit 2	0.03	7.6625	13.6269	0
SCBFLR1026G11	3-oxoacyl-reductase	0.04	8.0045	8.6357	11.5574
SCEZLB1009B03	eukaryotic peptide chain release factor gtp-binding subunit erf3a-like	0.575	8.0509	12.1419	0
SCVPLR2012C11	mfp1 attachment factor 1	0.13	8.6576	7.6468	3.4738
SCSBRZ3121E05	-dihydroxy-3-keto-5-methylthiopentene dioxygenase 4-like	0.18	8.6832	0	10.6815
SCSBAD1085A06	xylose isomerase	0	8.7985	32.0628	0
SCEPRZ1010A10	40s ribosomal protein s27a	0	9.1265	36.5821	0
SCAGLR2033E02	clathrin light chain 2-like	0.55	9.1342	45.491	0
SCCCRZ1003F10	loc100284908 isoform x1	0.426667	9.19	12.3539	7.2767
SCVPHR1094H10	probable nadh dehydrogenase	0.1	9.3349	9.2802	0
SCJFRT2058D11	plant ubx domain-containing protein 8-like	0.47	9.5226	11.1629	0
SCEZRT2015F08	long chain acyl-CoA synthetase 4 isoform X2	0.76	9.9043	6.2432	0
SCEPAM1019D01	nap16kda protein	0	10.0838	0	6.2831
SCSBSD2056C12	upstream activation factor subunit spp27-like	0	10.1145	13.5451	0
SCEZLR1052H01	disease resistance response protein	0.21	10.2057	4.1718	0
SCJFRZ2009E12	subtilisin-like protease	0.545	10.2095	12.7226	0
SCBFLR1039E05	40s ribosomal protein s23	0.0366667	10.2253	13.5416	21.9993
SCCCRZ2001A11	arginine serine-rich splicing factor	0.486667	10.4086	12.1553	18.0096
SCRLLB2031D03.b	cysteine sulfinate desulfinase cysteine desulfurase and related enzymes	0.525	10.489	11.1428	0
SCCCST1001B03	ruvb-like 2	0.64	11.4108	10.8907	17.8802
SCSGFL1078F07	Anthocyanidin reductase	0.885	11.4692	9.7282	0
SCMCST1051C02	r40g2 protein	0.45	11.5463	13.6324	0
SCSFST3075E04	14 kda zinc-binding	0	11.5621	8.9318	0
SCCCLR2003G06	osmotin-like protein	0	11.7441	0	14.1449
SCEZRZ1014C09	60s ribosomal protein l19-3	0.315	11.8558	24.1417	0
SCJFRZ2015B06	peptidyl-prolyl cis-trans isomerase fkbp12	0.04	12.2246	43.5993	28.689
SCRUFL4022D09	hypothetical protein SORBIDRAFT_06g022380	0.295	12.4432	11.9267	0
SCJFLR1074H09	nhp2-like protein 1	0.36	12.476	16.182	0
SCEPAM2013C08	cinnamyl alcohol dehydrogenase 5	0.13	12.7481	10.6793	0
SCVPRZ2040C10	hypothetical protein SORBIDRAFT_04g037040	0.5	12.9567	12.8043	0
SCBFRZ2045D04	60s ribosomal protein l9	0	13.0192	0	125.354
SCCCLB1002F02	usp family protein	0.085	13.0551	18.4855	0
SCACLR1130H04	negatively light-regulated protein	0	13.0912	16.2869	0
SCMCRT2107G02	aspartate-semialdehyde dehydrogenase	0.06	13.4249	21.1109	12.5738
SCCCLR1C05H04	60s ribosomal protein l36-3-like	0	13.9397	8.6455	16.6737
SCCCCL4012B03	probable xaa-pro aminopeptidase p	0.085	14.0328	17.2918	0
SCEPLR1051D02	prefoldin subunit 1	0.113333	14.1126	11.2455	5.1652
SCRFLR2021D01	translation machinery-associated protein 22	0	14.1371	21.8768	0
SCCCRZ2001H09	ubiquitin-conjugating enzyme e2 2	0	14.6027	43.1087	0
SCJFRZ2011A01	methionyl-trna synthetase	0.436667	14.6239	16.0947	15.8314
SCCCFL5003G04	pith domain-containing protein at3g04780	0.233333	14.6328	22.2217	17.978
SCJFRZ2025A03	rna-binding protein 8a	0.485	14.887	5.2441	0
SCJLRT1020F06	chitinase	0.245	15.2802	22.9425	0
SCCCLR1078F12	glutathione s-transferase	0.26	15.3686	0	19.7483
SCCCRZ2C01E01	probable small nuclear ribonucleoprotein g	0	15.623	0	6.2764
SCBFSD2034D05	dag chloroplastic-like	0.27	15.7469	14.8038	0
SCEPLB1044H11	nonspecific lipid-transfer protein 3 precursor	0	15.7635	20.0492	30.2863
SCEPAM2011E01	riboflavin synthase	0.1	15.8168	15.7798	0
SCCCLB1025B01	plasminogen activator inhibitor 1 rna-binding	0.35	15.9772	7.2631	0
SCQSRT2033A11	ras gtpase-activating protein-binding protein 1	0.245	16.5726	18.4782	0
SCJFRZ2011G10	sumo-conjugating enzyme sce1-like	0.055	17.2127	9.3092	0
SCAGLR2026E10	50s ribosomal protein chloroplastic	0	18.2095	0	25.426
SCCCLR1066H08	thioredoxin h-type	0	18.3186	26.182	13.765
SCEZLB1009D02	u2 small nuclear ribonucleoprotein a	0.49	18.4701	14.5368	17.9268
SCEZSB1090C11	temperature-induced lipocalin-1	0	19.0692	26.7711	0
SCCCCL3080B02.b	ent domain containing protein	0.03	19.1479	9.1873	0
SCRUHR1077B02	dead-box atp-dependent rna helicase 38	0.335	20.0016	8.2353	0
SCCCLR1C03A12	heat shock factor-binding protein 1	0	20.0199	22.513	27.3876
SCRFFL5039B12	ankyrin-1 isoform x1	0.615	21.6168	0	9.9276
SCBFRT1064C08	protein srg1	0.11	24.0735	10.8896	0
SCJFRZ2033C02	40s ribosomal protein s4	0	26.227	25.0983	27.4146
SCVPLR1049D05	tubulin beta chain	0	27.3278	0.4024	0
SCEZAM1080A09	atp-dependent clp protease proteolytic subunit chloroplastic	0	27.7708	37.3272	0
SCAGRT2037F12	acyl- -binding protein	0.25	30.7036	18.6192	0
SCBFRZ2048H03	ubiquitin-conjugating enzyme e2 28-like	0	31.9452	59.3448	0
SCCCCL4007G11	late embryogenesis abundant protein 3	0	33.4342	10.8224	0
SCQSRT1036D03	pathogenesis-related protein 1-like	0	34.7207	53.9884	0
SCCCLB1001A10	auxin-repressed kda protein	0	37.5289	0	33.9981
SCEZRZ3099D08	uncharacterized protein LOC100275172	0	40.265	0	31.1657
SCRLLV1026A01.b	polyubiquitin-like protein	0	100.192	87.5587	153.631
SCSFFL3090D03	histone	0	109.309	79.2332	0
SCEQRT1030G04	elongation factor 2	0	114.843	0	109.918
SCMCSB1107C04	asparagine--trna chloroplastic mitochondrial	0.055	124.607	0	16.0179
SCJLAM1060A03	ubiquitin-nedd8-like protein rub2	0	153.075	0	209.72

## Sheet: Uniques_SP-12DI
Supplementary Table 1. Unique Proteins found in SP9034-14 -12DI (drought-susceptible variety submitted to 12 days of drought)
Protein ID	Seq. Description	FDR	CTC_12DI-1	CTC_12DI-2	CTC_12DI-3
SCACLR1036D11	gtp-binding protein yptm2	0.02	0	9.1744	3.4515
SCACLR1126F04	40s ribosomal protein s10	0	3.5971	7.0303	0
SCACLR2007B12	alcohol dehydrogenase superfamily protein	0.13	0	15.0833	10.6655
SCACSB1037G08	fructose-bisphosphate aldolase cytoplasmic isozyme	0	12.3754	13.6283	16.2422
SCAGAD1075B02	DCN1-like protein 2	0.545	10.3655	13.0565	0
SCAGCL6012G12	caffeoyl- 3-o-methyltransferase 1	0	10.2123	0	5.494
SCAGFL8043C10	trigger factor-like protein chloroplastic	0.31	9.1678	51.9739	9.6291
SCAGLR1021G03	kh domain-containing protein at4g18375-like	0.695	7.001	12.512	0
SCAGLR2011E12	mitochondrial glycoprotein	0.03	0	19.3004	27.057
SCAGLR2033B10	60s ribosomal protein l31	0	29.0875	30.7926	23.1499
SCAGRT2037A11	putative beta-D-xylosidase 6	0	5.0751	0	5.8478
SCBFFL5074B10	eukaryotic translation initiation factor 3 subunit i-like	0.205	0	13.1919	5.3973
SCBFLR1046F03	cytochrome f	0	0	17.7695	21.839
SCBFSB1045F05	cobw domain-containing protein 1-like	0	13.1718	0	15.8211
SCBGAD1027B06	aspartate aminotransferase	0.4	0	12.2197	10.5152
SCBGLR1047A12	40s ribosomal protein s3a	0.313333	12.824	0	4.114
SCBGLR1120H01	ribosomal protein l35a	0	11.3788	0	13.616
SCBGRT1046B04	gtp-binding nuclear protein gsp1 ran	0	4.6612	44.6946	0
SCCCCL1001A12.b	ubp1-associated protein 2b-like	0.37	4.2837	6.7907	0
SCCCCL3001E09.b	40s ribosomal protein s5	0	0	39.3686	43.0492
SCCCCL3001H01	indole-3-acetaldehyde oxidase	0.34	14.1561	0	12.1155
SCCCCL3080D07	40s ribosomal protein s20	0.13	0	12.5436	20.2207
SCCCCL3120G06	hypothetical protein SORBIDRAFT_01g011720	0.035	0	5.6841	6.0098
SCCCCL4007B06	heat shock cognate 70 kda	0	0.4357	1.8639	30.0929
SCCCCL4008H04	peroxidase 56-like	0.5	0	38.7257	1.0371
SCCCCL4014C12	hypothetical protein SORBIDRAFT_02g031470	0.62	10.2517	0	9.5076
SCCCFL3003H06	mitochondrial outer membrane protein porin 1-like	0	17.5986	0	22.1638
SCCCHR1004C07	caffeoyl- 3-o-methyltransferase 1	0.15	9.4419	44.7254	0
SCCCLB1021E06	granule-bound starch synthase ii	0.346667	16.3319	21.3128	17.6294
SCCCLB2004C08	polyubiquitin containing 7 ubiquitin monomers	0	63.3915	0	38.6448
SCCCLR1022B05	proteasome subunit alpha type-5	0	27.2996	0	40.0512
SCCCLR1022D02	probable v-type proton atpase subunit h	0.0433333	12.896	18.5599	15.7439
SCCCLR1024A12	serine carboxypeptidase ii-2	0.81	0	16.7832	14.2344
SCCCLR1048A07	heat shock partial	0.726667	4.9294	5.8001	11.2048
SCCCLR1048F11	40s ribosomal protein s8	0	0	44.2129	35.8242
SCCCLR1048G02	leucine--trna cytoplasmic-like	0.435	0	19.6275	66.7165
SCCCLR1065C02	probable uridine nucleosidase 1	0.09	0	17.6966	11.7684
SCCCLR1075B02	ras-related protein ric1	0	18.604	24.6215	20.8888
SCCCLR1075F03	purple acid phosphatase precursor	0.506667	10.2267	11.4217	5.0838
SCCCLR1076C11	60s ribosomal protein l31	0.0866667	5.2837	0	24.586
SCCCLR1076D05	nonspecific lipid-transfer protein 3 precursor	0	8.6282	10.5996	24.1714
SCCCLR1077E10	macrophage migration inhibitory factor	0	17.1924	31.9616	0
SCCCLR1079F01	histone h1	0.1	45.7649	0	47.6137
SCCCLR1C05A04	retinitis pigmentosa 1-like 1 protein	0.08	0	9.4998	12.7927
SCCCLR1C07E02	chlorophyll a-b binding protein chloroplastic	0	0.9012	2.6412	0.9524
SCCCLR1C07H12	stem-specific protein tsjt1	0	12.8405	15.5127	10.5329
SCCCLR2001A08	r40c1 protein - rice	0	0	154.282	152.002
SCCCLR2001B02	carbamoyl-phosphate synthase small chain	0.605	0	11.242	11.6214
SCCCLR2002C09	60s ribosomal protein l28	0.035	46.5074	40.8921	0
SCCCLR2C03G12	40s ribosomal protein s23	0	24.114	35.3064	17.6955
SCCCRT1002E09	serine carboxypeptidase 2-like	0.23	0	21.3066	27.1949
SCCCRT1C05B09	translation initiation factor 5a	0	12.0303	50.0385	26.9178
SCCCRT2002H08	probable l-ascorbate peroxidase 4	0.35	0.3326	0	6.681
SCCCRT3004D06	momilactone A synthase-like	0.055	0	3.9836	3.8319
SCCCRZ1001E01	proteasome subunit alpha type	0.085	0	1.5876	1.3941
SCCCRZ1002H03	tubulin alpha chain	0	7.3031	2.2606	3.4073
SCCCRZ1004E05	atp-dependent clp protease proteolytic subunit	0.5	0	39.4508	43.2856
SCCCRZ1004F05	pyruvate dehydrogenase e1 component subunit alpha- chloroplastic	0.745	0	10.5076	7.8224
SCCCRZ1C01A09	26s proteasome non-atpase regulatory subunit 12 homolog a-like	0.195	0	4.1609	12.5462
SCCCRZ1C01D11	cytochrome c	0.0733333	25.6667	20.4696	0
SCCCRZ2002C12	40s ribosomal protein s18	0.1	0	47.9503	44.5577
SCCCRZ2002F04	clathrin heavy chain 1-like	0.133333	17.652	18.7736	18.5057
SCCCRZ2002H06	aspartic proteinase oryzasin-1-like	0.785	39.0523	0	32.8193
SCCCRZ2003A07	aminopeptidase m1	0.385	0	13.7109	11.3905
SCCCRZ2004A11	annexin p35	0.425	2.437	2.1182	0
SCCCRZ3002B06	upf0051 protein in atpa 3 region-like	0.25	0	6.7438	6.0732
SCCCST1001H07	40s ribosomal protein sa	0	2.6229	72.9982	0
SCCCST1007H01	arginase	0.14	0	10.9615	8.3053
SCCCST1007H11	ras-related protein rabe1c-like	0.3	0	4.2093	7.3936
SCCCST1C02F06	cysp2_maize ame: full=cysteine proteinase 2 flags: precursor	0	0	0.3656	1.2648
SCCCST3001D08	rna binding protein	0.38	9.7896	13.4985	0
SCEPCL6028F08	abc transporter i family member chloroplastic	0	0	25.1754	19.3893
SCEPRZ1009G05	probable hydroxyacylglutathione hydrolase 2, chloroplastic	0.18	9.5978	7.3785	7.8117
SCEPRZ3047H01	uroporphyrinogen decarboxylase	0.265	0	6.1727	8.3128
SCEQFL5049E03	ureidoglycolate hydrolase	0.385	7.3054	0	18.1447
SCEQLB1065H03	pp2ac-5 - phosphatase 2a isoform 5 belonging to family 2	0.36	0	1.5491	9.7612
SCEQLB1066H08	60s ribosomal protein l18a	0.755	2.5436	24.3409	0
SCEQLR1091B01	copper chaperone	0	0	86.7506	71.1349
SCEQRT1026B11	4-hydroxy-3-methylbut-2-en-1-yl diphosphate chloroplastic	0.97	0	35.0791	23.4106
SCEQRT1031E01	ribosomal protein s8	0.0233333	13.4221	17.1647	11.7606
SCEQRT1032E04	ankyrin repeat and sam domain-containing protein 6-like	0.525	7.1936	10.6138	0
SCEQRT1033F03	26s proteasome non-atpase regulatory subunit 6	0.23	12.2352	98.16	0
SCEQRT2094B01	14-3-3-like protein	0	0.7717	14.9694	0
SCEQRT3017B02	MLO-like protein 1	0.66	99.5339	206.804	0
SCEQSD2074C06	60s acidic ribosomal protein p3	0.035	0	33.5596	35.2349
SCEQSD2075C07	pgr5-like protein chloroplastic	0	16.3622	0	11.0379
SCEZAD1078A06	elongation factor ts	0.03	0	37.7291	19.3924
SCEZAD1C01H05	heat shock cognate 70 kda protein 2-like	0	3.3953	2.5509	0
SCEZAD1C05E07	magnesium-chelatase subunit chloroplastic	0.0566667	5.1828	6.9758	6.4982
SCEZHR1049B08	alpha- -glucan-protein synthase	0.306667	12.6951	23.7415	3.2589
SCEZLB1012G01	probable glutathione S-transferase	0.72	0	17.794	11.5779
SCEZRZ1014D09	coatomer subunit beta-2	0.563333	75.6616	24.371	28.2186
SCEZRZ1016E12	atp-citrate synthase alpha chain protein 3	0.17	2.2026	1.7487	1.0908
SCEZRZ1017F10	protease Do-like 8, chloroplastic	0.675	4.7808	4.73	0
SCJFLR1013E07	phosphoribosylaminoimidazole chloroplastic	0.235	0	11.5773	7.8016
SCJFLR1073D12	aldehyde dehydrogenase family 2 member mitochondrial-like	0.72	0	2.7269	3.1778
SCJFLR1073E03	dna-binding protein	0.625	0	13.0987	7.137
SCJFRT1010A12	fumarylacetoacetase	0.0566667	0.5401	0.8221	0
SCJFRT2054H03	non-functional nadph-dependent codeinone reductase 2-like	0	6.4364	0	6.9261
SCJFRZ2005F03	dirigent protein 21-like	0	40.0372	50.2914	44.228
SCJLAM1061C04	diaminopimelate decarboxylase	0.515	0	16.9303	5.3068
SCJLFL1048D03	dehydrin cor410	0	24.5213	0	29.3623
SCJLFL3015C10	protein chloroplastic isoform x2	0.86	0	2.646	0.1517
SCJLFL4099F08	glutamate decarboxylase	0.515	3.0616	0	1.1885
SCJLHR1027H06	glycine-rich rna-binding protein 2	0.18	80.0356	4.2688	0
SCJLLR1105C04	isocitrate dehydrogenase	0.24	0	1.0239	0.5001
SCJLLR1107C01	ubiquinol-cytochrome c reductase complex 14 kda protein	0	29.3318	3.3344	5.6949
SCJLRT1015H03	gibberellin receptor gid1l2	0.285	0	6.1307	5.3198
SCJLRT1019E04	bri1-kd interacting protein 128	0.815	6.9803	0	9.9947
SCJLRT1021E02	gamma carbonic anhydrase-like mitochondrial	0.715	7.5052	20.735	0
SCJLRT1022A05.b	geraniol 8-hydroxylase-like	0.55	0	3.9271	4.0905
SCJLRZ1024A04	lipoxygenase-1	0.545	36.3274	25.3286	0
SCJLRZ1024H10	myosin-like protein	0.86	9.1632	3.9308	0
SCJLST1020C08	probable aldo-keto reductase 2	0.235	0	14.0299	18.9918
SCMCLB2083D12	atpase asna1 homolog	0.03	0	12.4327	5.3634
SCMCLR1053H06	lysyl-trna synthetase	0.205	0	16.36	15.8282
SCMCLR1123A09	alpha-soluble nsf attachment protein	0	26.9843	30.1313	25.2424
SCMCRT2102E07	malonyl -acyl carrier protein transacylase	0.07	11.3779	139.104	9.0912
SCMCRT2104E09	urease accessory protein g	0.185	0	9.2724	8.5902
SCMCSB1116C05	cinnamyl alcohol dehydrogenase	0	10.2962	0.7878	0
SCMCST1050F07	hypothetical protein SORBIDRAFT_10g006460	0.62	6.4643	0	4.0921
SCQGAD1065F02	serine threonine-protein kinase ht1-like	0.71	10.2832	12.3302	0
SCQGLB1038H08	polyadenylate-binding protein rbp45	0.435	0	15.391	12.444
SCQGLR1019A10	gtp-binding nuclear protein ran-3	0	0	7.9301	75.0372
SCQGLR1062H03	vacuolar protein sorting-associated protein 32 homolog 2-like	0.0566667	0	23.4057	14.2331
SCQGRT1039E04	protein phosphatase 1 regulatory subunit ppra	0.345	0	6.9589	12.5677
SCQSLB1049C05	glycine-rich rna-binding protein 2	0.035	53.4491	22.22	0
SCQSLB1052H09	polyubiquitin	0	103.449	4.5306	57.9675
SCQSLR1018F09	eukaryotic translation initiation factor 3 subunit a	0.33	0	18.6704	14.081
SCQSLR1040A10	predicted protein	0.67	0	15.3428	12.5345
SCQSRT1034D03	tpa: alpha-l-arabinofuranosidase family protein	0.11	0	16.15	13.6002
SCQSRT2032F09	phosphoglucose partial	0	0	1.6909	1.5595
SCQSRT2035A05	pathogen-related protein	0.24	16.1527	24.4677	0
SCRFLR1034A06	er membrane protein complex subunit 8 9 homolog	0.965	0	19.264	16.965
SCRFRT3057C02	eukaryotic initiation factor 4a	0.085	9.935	3.1009	0
SCRFRZ3055A09	dead-box atp-dependent rna helicase 37-like	0.71	0	2.8224	3.3728
SCRLLR1038H01	zeaxanthin epoxidase	0.485	0	5.9612	21.7995
SCRLRZ3113B11	fumarylacetoacetase	0.6	0	4.3998	1.5944
SCRUAD1063B05	putative beta-D-xylosidase 6	0	4.4929	0	2.195
SCRUAD1063F07	hypothetical chloroplast rf34	0	12.1994	21.3238	15.9489
SCRUFL1115H03.b	proteasome subunit beta type 1	0	30.5725	0	8.1804
SCRUSB1078F12	CMV 1a interacting protein 1	0.633333	26.7686	6.9027	2.7274
SCSBFL1042G04	phosphoenolpyruvate partial	0.02	3.3677	12.0218	6.2054
SCSBLB1033C02	predicted protein	0.035	0	3.6512	3.0272
SCSBLB1036F05	thiosulfate sulfurtransferase chloroplastic-like	0.256667	0	18.5302	5.4915
SCSBRT3039F07	elongation factor 1-alpha	0	2.2707	0	8.5615
SCSBSD1058H12	50s ribosomal protein l12- chloroplastic	0	0	0.6611	1.6209
SCSFSD1064H12	atp synthase subunit beta	0.27	0	14.8302	17.2
SCSFST3074H02	40s ribosomal protein s3a	0.23	4.294	19.6377	0.7046
SCSGAM2078C07	root r-b2	0.03	0	11.0463	13.9967
SCSGHR1070B01	stress responsive protein	0	105.846	0	61.1366
SCSGLR1045A06	40s ribosomal protein sa	0	49.2865	0.2143	0
SCSGLR1045F12	60s ribosomal protein l11-1	0	30.0746	0	34.8283
SCSGRT2066B08	dead-box atp-dependent rna helicase 52c	0.085	2.5742	4.2238	0
SCSGSB1005E04	eukaryotic initiation factor 4a	0	0	8.5494	7.4523
SCSGST1070A12	pheophorbide a chloroplastic	0.23	0	10.917	10.3166
SCSGST1072B08	leucine aminopeptidase	0	0	1.9947	1.7779
SCUTAM2005D10	probable solanesyl-diphosphate synthase chloroplastic	0.02	7.5798	0.1749	0
SCUTAM2090G07	fiber protein fb19	0	25.3631	29.7077	24.4093
SCUTLR1058C12	dead-box atp-dependent rna helicase chloroplastic	0.193333	14.1414	27.8256	11.3937
SCUTLR2015C11	upf0047 protein	0.235	0	14.9643	9.3341
SCUTLR2030A05	importin subunit beta-1	0.625	0	10.8201	15.6613
SCUTLR2030B03	probable linoleate 9s-lipoxygenase 4	0.53	0	16.0374	9.5834
SCUTRZ2023E02	NAD(P)-binding Rossmann-fold superfamily protein	0.55	6.1334	5.0516	0
SCUTRZ3071B08	unknown	0.275	0	8.3845	6.896
SCUTRZ3071H01	dead-box atp-dependent rna helicase chloroplastic	0.02	31.7611	29.0273	27.4007
SCVPFL1134D05	probable bifunctional riboflavin biosynthesis protein riba chloroplastic	0.303333	5.3124	0	0.6697
SCVPFL3040G12	transposon protein	0.065	0	4.2755	1.1801
SCVPLB1016D01	epimerase family protein SDR39U1 homolog, chloroplastic isoform X2	0.675	0	5.5133	13.4504
SCVPLB1017E07	bifunctional 3-dehydroquinate dehydratase shikimate chloroplastic-like	0.0233333	4.3785	9.0585	5.0935
SCVPLB1018F09	transcription factor btf3 homolog 4-like	0.103333	6.8633	4.4445	0
SCVPLB1020D08	e3 ubiquitin-protein ligase chfr-like	0.59	0	9.2523	6.2538
SCVPLR1049D04	aspartyl protease family protein At5g10770-like	0.156667	21.5934	15.9418	19.3878
SCVPLR2005C05	electron carrier electron transporter iron ion binding protein	0.433333	17.8825	17.9188	13.5146
SCVPLR2027B10	u6 snrna-associated sm-like protein lsm6	0.03	5.9404	8.0192	0
SCVPLR2027H04	60s ribosomal protein l8	0.16	0	23.3308	24.4032
SCVPRT2073B08	pathogenesis-related maize seed protein	0.47	10.7632	12.3808	0
SCVPRT2083B08	hydroquinone glucosyltransferase	0	0	25.742	14.6343
SCVPRT2083D02	atp synthase subunit mitochondrial-like	0.37	22.7237	0	15.0585
SCVPRZ2036B07	40s ribosomal protein s4	0	0	10.3699	11.7549
SCVPRZ2037B05	40s ribosomal protein s3a	0	36.8813	37.6693	0
SCVPRZ2039H03	gamma-tocopherol methyltransferase	0.285	12.2128	0	14.0298
