# Supplementary material for: Network Analyses and Data Integration of Proteomics and Metabolomics From Leaves of Two Contrasting Varieties of Sugarcane in Response to Drought
Source: Front Plant Sci. 2019 Nov 28;10:1524. doi: 10.3389/fpls.2019.01524 (PMC6892781; doi:10.3389/fpls.2019.01524)
Supplement: Supplementary Table 3 — Proteins differentially abundant identified by one-way Anova (FDR adjusted p ≤ 0.05) in the drought-susceptible variety SP90-3414. [file Table_3.xlsx]

## Sheet: Anova SP
Supplementary Table 3. Proteins differentially abundant (Anova p ≤ 0.05) in SP variety
Protein ID	Seq. Description	p.value	FDR	Fisher's LSD	GOs
SCCCST3002H03	abscisic acid stress ripening protein	3.661e-12	2.9325e-09	SP_12DI - SP_4DI; SP_12DI - SP_PI; SP_4DI - SP_PI	P:response to stress
SCJFRT1008A09	glutathione s-transferase gstu6	1.3438e-07	5.382e-06	SP_12DI - SP_4DI; SP_12DI - SP_PI; SP_4DI - SP_PI
SCCCLR1C03E08	grx_s17 - glutaredoxin subgroup ii	0.00063946	0.011101	SP_12DI - SP_4DI; SP_12DI - SP_PI; SP_4DI - SP_PI	P:cellular homeostasis
SCEQRT2025H02	hypothetical protein SORBIDRAFT_02g042960 [Sorghum bicolor]	1.3312e-08	8.8856e-07	SP_12DI - SP_4DI; SP_12DI - SP_PI; SP_PI - SP_4DI	P:carbohydrate metabolic process
SCCCCL7037A10	loc100282411 precursor	0.0023265	0.033277	SP_12DI - SP_4DI; SP_12DI - SP_PI; SP_4DI - SP_PI	P:metabolic process; P:response to stress
SCCCLR1C04G09	nadp-specific isocitrate dehydrogenase	0.00017745	0.0033056	SP_12DI - SP_4DI; SP_12DI - SP_PI; SP_4DI - SP_PI	P:metabolic process; P:catabolic process; P:cellular process;P:generation of precursor metabolites and energy
SCJLRT1016A04	plastid-lipid-associated protein 2	0.0016354	0.025191	SP_12DI - SP_4DI; SP_12DI - SP_PI; SP_4DI - SP_PI
SCRULB1060G07	prli-interacting factor l-like	6.3063e-06	0.00014032	SP_12DI - SP_4DI; SP_12DI - SP_PI; SP_4DI - SP_PI
SCJFRZ2009B04	s-adenosylmethionine:2-demethylmenaquinone methyltransferase-like	4.9034e-11	1.9638e-08	SP_12DI - SP_4DI; SP_12DI - SP_PI; SP_PI - SP_4DI	P:cellular process; P:metabolic process;P:biological_process; P:nucleobase-containing compound metabolic process
SCUTSD1028A10	3-beta hydroxysteroid dehydrogenase isomerase family protein	2.7489e-07	9.1745e-06	SP_4DI - SP_12DI; SP_PI - SP_12DI; SP_4DI - SP_PI	P:cellular process;P:metabolic process
SCBGLR1120F10	60s ribosomal protein l17	2.9437e-09	3.9298e-07	SP_4DI - SP_12DI; SP_PI - SP_12DI; SP_4DI - SP_PI	P:translation
SCJFRT2059G11	histidinol dehydrogenase	1.9558e-10	5.222e-08	SP_4DI - SP_12DI; SP_PI - SP_12DI; SP_4DI - SP_PI	P:metabolic process;P:biosynthetic process; P:cellular amino acid metabolic process
SCCCRT2002C02	stem-specific protein tsjt1	5.2581e-09	4.8697e-07	SP_4DI - SP_12DI; SP_PI - SP_12DI; SP_4DI - SP_PI
SCCCRZ1004B12	light-induced protein 1-like	0.0012807	0.020936	SP_12DI - SP_4DI; SP_PI - SP_12DI; SP_PI - SP_4DI
SCRFSB1021A11	mrna binding protein precursor	7.5576e-08	3.3631e-06	SP_4DI - SP_12DI; SP_PI - SP_12DI; SP_PI - SP_4DI	P:cellular process;P:metabolic process
SCSBST3096H07	isoflavone reductase irl	0.0014526	0.022815	SP_4DI - SP_12DI; SP_4DI - SP_PI;	P:response to stress;P:oxidation-reduction process
SCBGLR1096F04	acyl- -binding protein	1.043e-06	2.5317e-05	SP_4DI - SP_12DI; SP_PI - SP_12DI;
SCCCLR1001H01	40s ribosomal protein s18	5.4945e-07	1.5718e-05	SP_4DI - SP_12DI; SP_PI - SP_12DI;	P:translation
SCBFLR1026E04	glucose-6-phosphate 1-epimerase-like	2.0695e-07	7.2071e-06	SP_4DI - SP_12DI; SP_PI - SP_12DI;	P:carbohydrate metabolic process
SCSGRZ3061A08	serine mitochondrial expressed	1.5927e-07	5.7988e-06	SP_4DI - SP_12DI; SP_PI - SP_12DI;	P:metabolic process; P:cellular process;P:cellular amino acid metabolic process
SCMCSD1061A04	thylakoid membrane phosphoprotein 14 kda	1.5182e-07	5.7909e-06	SP_4DI - SP_12DI; SP_PI - SP_12DI;
SCQGLB1039E12	hypothetical protein SORBIDRAFT_03g032710 [Sorghum bicolor]	1.7504e-08	1.0015e-06	SP_4DI - SP_12DI; SP_PI - SP_12DI;	P:metabolic process; P:cellular process
SCCCLR1067D05	outer mitochondrial membrane protein porin	2.4338e-09	3.899e-07	SP_4DI - SP_12DI; SP_PI - SP_12DI;	P:transport; P:cellular process
SCCCCL3080E05	40s ribosomal protein s4	5.4716e-09	4.8697e-07	SP_12DI - SP_4DI; SP_PI - SP_4DI;	P:translation
SCACCL6010B12	protein translocase subunit chloroplastic-like	7.5699e-07	2.0908e-05	SP_12DI - SP_4DI; SP_PI - SP_4DI;	P:transport; P:cellular process
SCJFRZ3C07H07.b	adenylosuccinate synthetase chloroplastic short	9.0855e-07	2.2742e-05	SP_12DI - SP_4DI; SP_PI - SP_4DI;	P:biosynthetic process; P:nucleobase-containing compound metabolic process
SCEZLB1012C10	soluble inorganic pyrophosphatase	8.3921e-07	2.1684e-05	SP_12DI - SP_4DI; SP_PI - SP_4DI;	P:metabolic process; P:cellular process
SCRULB1060G09	proline synthase co-transcribed bacterial homolog	3.9282e-05	0.00078663	SP_12DI - SP_4DI; SP_PI - SP_4DI;
SCCCLR2C02A08	40s ribosomal protein s15	2.2236e-05	0.0004567	SP_12DI - SP_PI; SP_4DI - SP_PI;	P:translation
SCRLAD1040A04	ac104428_17 glutathione reductase	4.0608e-06	9.2934e-05	SP_12DI - SP_PI; SP_4DI - SP_PI;	P:cellular homeostasis; P:cellular amino acid metabolic process; P:generation of precursor metabolites and energy
SCJFRZ1005C06	auxin-induced protein pcnt115-like isoform 1	4.4116e-05	0.00085433	SP_12DI - SP_PI; SP_4DI - SP_PI;	P:metabolic process
SCCCCL3001G01.b	cell division cycle protein expressed	4.7011e-07	1.4483e-05	SP_12DI - SP_PI; SP_4DI - SP_PI;
SCACLR1036A03	charged multivesicular body protein 4b	0.00059152	0.010529	SP_12DI - SP_PI; SP_4DI - SP_PI;	P:transport
SCEZLR1031G02	chlorophyll a-b binding protein 6a	0.00055359	0.010078	SP_12DI - SP_PI; SP_4DI - SP_PI;	P:generation of precursor metabolites and energy; P:photosynthesis
SCCCLR1079B06	cytosolic phosphoglycerate kinase 1	0.0010063	0.016793	SP_12DI - SP_PI; SP_4DI - SP_PI;	P:metabolic process; P:cellular process; P:generation of precursor metabolites and energy; P:carbohydrate metabolic process; P:catabolic process
SCCCLR1001F04	dhn2-like protein	3.1064e-08	1.5551e-06	SP_12DI - SP_PI; SP_4DI - SP_PI;	P:response to abiotic stimulus; P:response to stress
SCJLFL4100F04	ferredoxin- chloroplastic-like	0.001895	0.027598	SP_12DI - SP_PI; SP_4DI - SP_PI;	P:generation of precursor metabolites and energy
SCJFRZ2015E05	fumarylacetoacetate hydrolase domain-containing protein 1	8.2138e-07	2.1684e-05	SP_12DI - SP_PI; SP_4DI - SP_PI;	P:metabolic process
SCCCLR1001G12	gdp dissociation inhibitor	7.5805e-06	0.00016411	SP_12DI - SP_PI; SP_4DI - SP_PI;	P:transport
SCCCCL4003D01	glutathione transferase30	4.9825e-07	1.4781e-05	SP_12DI - SP_PI; SP_4DI - SP_PI;
SCUTST3128B03	harpin binding protein 1	0.0016691	0.025226	SP_12DI - SP_PI; SP_4DI - SP_PI;
SCCCCL3005G07.b	heat shock cognate 90 kda	0.0018156	0.026931	SP_12DI - SP_PI; SP_4DI - SP_PI;	P:cellular process;P:protein metabolic process; P:response to stress
SCCCRZ1002F04	hypersensitive-induced response protein	4.4796e-05	0.00085433	SP_12DI - SP_PI; SP_4DI - SP_PI;
SCCCRZ2002F11	hypothetical protein SORBIDRAFT_01g040070 [Sorghum bicolor]	2.6584e-08	1.4196e-06	SP_12DI - SP_PI; SP_4DI - SP_PI;
SCQGLR1041H09	hypothetical protein SORBIDRAFT_01g041750 [Sorghum bicolor]	1.6414e-09	3.2868e-07	SP_12DI - SP_PI; SP_4DI - SP_PI;
SCEZRZ1012E05	hypothetical protein SORBIDRAFT_03g035510 [Sorghum bicolor]	1.8261e-06	4.302e-05	SP_12DI - SP_PI; SP_4DI - SP_PI;	P:metabolic process
SCBGST3108B11	hypothetical protein SORBIDRAFT_04g020450 [Sorghum bicolor]	8.8548e-06	0.00018665	SP_12DI - SP_PI; SP_4DI - SP_PI;	P:metabolic process; P:cellular process; P:lipid metabolic process;P:biosynthetic process
SCCCLR2C02D02	macrophage migration inhibitory factor	1.6347e-08	1.0015e-06	SP_12DI - SP_PI; SP_4DI - SP_PI;
SCCCLR1067C10	nad-dependent epimerase dehydratase	3.7455e-07	1.2001e-05	SP_12DI - SP_PI; SP_4DI - SP_PI;	P:metabolic process; P:cellular process; P:lipid metabolic process;P:biosynthetic process
SCBFLR1083E04	nucleic acid binding protein	4.2407e-09	4.8526e-07	SP_12DI - SP_PI; SP_4DI - SP_PI;
SCAGLR1043E06	phospholipase d alpha 1	0.0029928	0.041259	SP_12DI - SP_PI; SP_4DI - SP_PI;	P:catabolic process; P:lipid metabolic process; P:cellular amino acid metabolic process
SCQGLR2025B12	photosystem i reaction center subunit chloroplast expressed	4.3617e-08	2.0551e-06	SP_12DI - SP_PI; SP_4DI - SP_PI;	P:photosynthesis
SCCCCL1002D10.b	pyruvate dehydrogenase e1 component alpha subunit	0.00065136	0.011101	SP_12DI - SP_PI; SP_4DI - SP_PI;	P:carbohydrate metabolic process; P:catabolic process; P:secondary metabolic process; P:generation of precursor metabolites and energy
SCCCRZ1002D10	rh52b_orysj ame: full=dead-box atp-dependent rna helicase 52b	0.0014057	0.022519	SP_12DI - SP_PI; SP_4DI - SP_PI;
SCAGHR1017F03	ribulose-phosphate 3-epimerase	7.8358e-09	6.2765e-07	SP_12DI - SP_PI; SP_4DI - SP_PI;	P:carbohydrate metabolic process; P:nucleobase-containing compound metabolic process; P:catabolic process; P:secondary metabolic process
SCRFLR1012E06	scrk1_maize ame: full=fructokinase-1 ame: full= 1	0.0025884	0.036373	SP_12DI - SP_PI; SP_4DI - SP_PI;	P:metabolic process; P:cellular process;P:carbohydrate metabolic process
SCRFLR1034A04	sec13-related protein	1.053e-07	4.4392e-06	SP_12DI - SP_PI; SP_4DI - SP_PI;
SCSGRT2062C02	thioredoxin m-type	0.0030391	0.041259	SP_12DI - SP_PI; SP_4DI - SP_PI;	P:metabolic process;P:cellular homeostasis
SCBGLR1047F09	uncharacterized protein LOC100382777 [Zea mays]	1.1671e-08	8.4988e-07	SP_12DI - SP_PI; SP_4DI - SP_PI;
