# Supplementary material for: Network Analyses and Data Integration of Proteomics and Metabolomics From Leaves of Two Contrasting Varieties of Sugarcane in Response to Drought
Source: Front Plant Sci. 2019 Nov 28;10:1524. doi: 10.3389/fpls.2019.01524 (PMC6892781; doi:10.3389/fpls.2019.01524)
Supplement: Supplementary Table 4 — Tab 1 - Metabolites found in CTC15 (drought-tolerant) variety. Tab 2 – Metabolites differentially abundant identified by one-way Anova (FDR adjusted p ≤ 0.05) in the drought-tolerant variety CTC15. [file Table_4.xlsx]

## Sheet: Metabolites CTC
Supplementary Table 4. Metabolites found in CTC15 (drought-tolerant variety)
ID	Name	Class	Lib_RI	RI	Score	KEGG	PI_1	PI_2	PI_3	PI_4	PI_5	PI_6	PI_7	PI_8	PI_9	4DI_1	4DI_2	4DI_3	4DI_4	4DI_5	4DI_6	4DI_7	4DI_8	4DI_9	12DI_1	12DI_2	12DI_3	12DI_4	12DI_5	12DI_6	12DI_7	12DI_8	12DI_9
							CTC_PI	CTC_PI	CTC_PI	CTC_PI	CTC_PI	CTC_PI	CTC_PI	CTC_PI	CTC_PI	CTC_4DI	CTC_4DI	CTC_4DI	CTC_4DI	CTC_4DI	CTC_4DI	CTC_4DI	CTC_4DI	CTC_4DI	CTC_12DI	CTC_12DI	CTC_12DI	CTC_12DI	CTC_12DI	CTC_12DI	CTC_12DI	CTC_12DI	CTC_12DI
176	Benzoic acid	Other/Benzenoids	1251.31	1251.51	818	C00180,C00180,C00180,C00180,C00180	0	0	5.75092	6.73072	0	3.82221	8.42005	11.6302	4.25375	2.82034	0.205504	4.75774	3.34006	8.66717	6.33258	5.46185	1.5548	0.845451	14.9046	2.88401	1.55562	6.56281	7.21999	4.0251	11.3592	5.15742	8.03703
615	n-Hexadecane	Alkane	1596.58	1599.8	981		13.3252	9.54136	9.71881	7.25921	10.1318	13.8379	7.40089	8.49496	5.66281	7.28931	1.58995	5.73032	1.5144	3.2671	4.35932	4.78557	2.55781	14.6071	68.6476	3.40693	11.8493	3.59131	7.24374	12.4036	10.1138	6.5141	9.74635
1463	n-Heneicosane	Alkane	2102.8	2102.59	674		11.0976	7.95256	9.33574	5.10378	8.99739	8.03647	7.24901	6.34693	6.94334	8.11307	1.11239	7.97687	1.51356	4.00443	8.17129	5.08748	3.24632	1.52845	0	6.64506	0.926537	7.69506	4.27861	2.15836	3.76472	7.06342	4.82676
1672	n-Tricosane	Alkane	2301.6	2301.19	968	C17433,C17433	6.22987	5.79447	6.96957	4.26563	6.07632	5.72248	7.38147	4.78167	5.69311	6.0012	5.22825	6.63192	2.15903	5.10797	6.37186	5.12723	2.66712	3.97734	0	5.40988	0.882959	8.42884	9.19114	6.83153	6.80702	5.67841	5.40866
1745	n-Tetracosane	Alkane	2400.5	2399.11	916		7.06453	6.39262	7.10085	4.86956	7.35923	7.77213	10.5517	5.80961	6.46542	6.35391	3.85992	4.71266	2.60325	6.46668	5.48578	5.73543	2.89223	3.57517	0	6.37503	1.1386	4.84396	15.4422	5.69492	7.88327	7.01544	7.69223
1818	n-Pentacosane	Alkane	2499.33	2501.2	957		5.3745	5.36614	6.80781	3.89827	5.76001	7.35788	7.32422	5.57337	5.69311	6.24807	5.66538	6.91717	2.10249	4.55133	6.39336	4.43605	3.68561	3.01696	0	5.15431	0.721429	9.41595	7.72864	13.2381	0	6.32406	5.17592
204	similar to Diethanolamine	Amine	1281.43	1280.29	929		8.39284	11.0116	1.78658	6.16397	10.0724	8.684	6.9276	0	6.8395	4.9031	0	6.29439	1.43622	4.14745	6.28187	4.89725	0	0.126043	0	2.79147	0.78211	2.89621	6.4637	0	0	3.55463	3.46794
645	Triethanolamine	Amine	1620.5	1623.12	831	C06771,C06771,C06771,C06771	10.3099	10.5838	8.83753	7.00905	12.6601	8.24219	5.32124	6.07944	5.43686	9.50056	0	6.06224	1.77416	2.95541	5.39499	3.05897	3.18216	2.1174	0	3.58418	52.7207	3.40161	5.63318	0	0	5.19551	6.31613
673	1,2-diamino-Propane	Amine	1645.55	1643.99	734		2.8916	2.37047	8.51393	5.1073	2.71976	4.70985	3.32087	5.96456	4.62774	14.7212	0.424436	3.0497	4.90315	7.13294	4.78233	10.4867	5.49552	4.56865	0	13.5019	1.36436	6.74669	4.85105	0	0	7.06742	1.73224
37	Valine	Amino acid	1081.68	1084.89	998	C00183,C00183,C00183,C00183,C00183,C00183,C06417	4.57861	0	5.29461	4.87402	3.08857	0	7.49421	4.3276	5.69311	1.16648	0	3.28112	9.29844	5.89102	6.20708	4.68013	2.7028	0	0	4.51928	0.539509	5.40523	2.47843	0	0	4.53871	4.34865
60	Glycine	Amino acid	1110.76	1109.83	809	C00037,C00037,C00037,C00037,C00037	7.96123	9.20462	8.47805	4.67913	9.72849	5.5985	7.40001	5.07036	6.2288	4.55289	0.270906	5.86343	1.38528	10.8012	7.49509	6.18419	3.89294	9.99744	0	3.77387	1.45932	8.65545	10.2543	0	0	9.22388	3.39918
340	Alanine	Amino acid	1395.2	1394.23	732		0	3.94561	3.36948	0	0	3.98625	3.20279	5.20323	1.86049	4.1369	0	0	4.57255	4.91621	3.22515	4.20391	3.16508	16.8507	0	4.27209	0	16.5849	9.12594	0	0	5.86717	1.02265
727	Taurine	Amino acid	1668.74	1667.34	756		9.04675	4.53066	7.17557	9.19472	13.4516	7.35839	6.14739	7.16189	9.19263	10.0689	0	3.18533	1.79548	3.21993	3.79973	8.69797	2.8068	0	0	4.31168	4.15515	3.29846	1.75946	5.62921	0	4.2763	3.37024
826	Aspartic acid	Amino acid	1724.88	1724.65	974	C00049,C00049,C00049,C00049,C00049,C00402	18.8068	14.6051	0	0	8.26135	4.59772	0	0	2.31654	0	0	0	0	0	0	0	0	0	0	0	4.32968	0	11.4487	82.4935	55.7927	2.63494	10.3819
209	O-methyl-L-Threonine	Amino acid derivative	1281.93	1281.28	657		0	0	0	0	0	0	0	0	0	4.43649	0.55653	0	0	3.69426	3.90276	3.15613	2.44981	0	0	3.48543	0.719946	4.86821	6.89404	0	0	3.31322	3.89391
327	O-acetyl-Serine	Amino acid derivative	1390.58	1387.82	685	C00979,C00979,C00979	17.6105	10.1227	8.06215	7.35664	17.3469	5.3043	3.4788	7.74294	6.28074	4.20755	0.612241	5.44812	4.16999	1.99269	5.09183	4.31345	2.5616	0	0	8.01737	0.991189	4.44832	5.35073	0	0	5.02978	7.20294
893	N-acetyl-Glutamic acid	Amino acid derivative	1780.92	1779.08	812	C00624,C00624,C00624,C00624	0	0	0	0	0	0	0	0	0	0	0	0	0	0	0	0	0	0	0	2.19933	1.55145	2.15764	3.93846	0	0	0	2.27923
114	3-Methyl-2-oxopentanoic-acid	Lipid	1189.12	1185.21	716		0	0	5.61663	7.08932	9.43415	7.18681	0	8.93643	5.06973	0	1.65655	5.66433	1.17518	3.90998	0	0	0	26.752	250.883	3.23505	0.710221	3.79782	3.12278	0	0	0	3.35641
135	2-oxo-Isocaproic acid	Lipid	1236.8	1236.81	733	C00233,C00233,C00233	3.44432	1.30376	2.75846	73.1152	4.30365	10.6671	0	1.80404	92.7734	36.382	0	20.3572	8.91072	0	5.57136	0	0	15.9984	0	2.18733	1.99993	10.6566	11.7878	4.15991	0	3.63311	19.8385
	Probable amino acid derivative	Lipid	1229.91	1227.74	966	C00148,C01799,C01826,C01826,C01826,C01826,C01826	11.5158	17.6637	4.39603	5.69439	13.1121	13.8011	7.02281	5.65435	4.05057	4.57922	0	3.72221	9.30782	6.39237	6.74084	0	2.64229	7.76985	0	2.67572	0	4.78901	2.90229	0	0	4.1128	1.19427
246	5-Hydroxypentanoic-acid	Lipid	1331.74	1329.63	732		12.1634	9.91422	0	4.09615	7.83688	5.66573	5.86104	4.65342	3.55862	5.80742	1.10128	7.78407	0	10.8874	8.59552	0	4.7694	8.57347	47.9875	0	2.34168	28.3813	0	0	0	17.8083	15.3514
251	Itaconic acid	Lipid	1339.09	1337.57	738	C00490,C00490,C00490,C00490,C00490	1.28235	0.603085	9.73485	0	0.392782	0.804352	0.993016	0.888014	0.825216	16.236	0.055403	6.27553	2.54395	2.3895	2.23095	0	0	0.742738	0	0	0.729795	4.25581	5.25568	0.0261401	0	3.88311	8.54047
369	2-Hydroxydecanoic acid	Lipid	1428.29	1426.09	671		2.02405	0.823913	1.65053	1.4812	0	2.08865	7.7158	1.18845	0	2.20359	0.549738	1.37232	0.513881	6.22785	6.3983	5.21136	1.28424	7.5048	0	1.19404	10.3767	4.70592	6.33838	0	0	4.79344	1.42203
795	N-hexanoyl-Homoserine lactone	Lipid	1713.42	1712.8	631		0.629305	0	0	0.314555	1.61959	1.00238	2.29459	0	2.52385	0	0.411062	1.14556	2.30892	2.51507	0	1.07508	0	0	0	0	0	0	0	0	0	0	0
807	9-(Z)-N-Tetradecenoic acid methyl ester	Lipid	1719.8	1720.59	620		4.94594	6.16941	11.9825	2.81975	4.20179	2.73466	7.88767	4.45411	3.69071	2.12541	3.5495	2.20348	2.23448	16.833	7.83163	16.2264	0	9.45152	0	33.054	4.94226	15.9144	0	0	10.0235	9.96378	2.16558
818	2-trans-Jasmonic acid methyl ester	Lipid	1737.23	1737.28	667	C11512,C11512	6.53635	4.24568	10.9521	6.01952	5.53013	2.59564	1.50797	4.06872	3.68719	3.11031	2.08185	1.83857	21.2525	0	3.49787	20.7806	0	16.3322	169.334	41.0581	10.1526	9.80193	0	15.5125	32.1984	5.79522	28.7554
950	13-methyl-Tetradecanoic acid methyl ester	Lipid	1787.66	1785.45	997		0	12.4946	6.45176	9.3977	0	8.71342	7.01946	7.27785	9.90388	5.90504	0.554979	9.7195	2.09772	1.91994	5.71554	10.5596	2.63421	0	0	5.36714	3.83308	2.74182	5.34426	0	0	7.3439	12.9685
951	12-methyl-Tetradecanoic acid methyl ester	Lipid	1795.17	1796.05	605		9.09101	6.02196	6.11947	7.41993	7.19578	6.27541	7.98363	7.89184	5.30681	6.27642	1.71215	4.89897	2.66783	0	5.62223	7.82871	0	0.872014	0	0	3.06599	6.24114	7.57417	1.07068	0	6.80718	11.0417
1056	N-2-oxocaproyl-Homoserine lactone	Lipid	1855.64	1852.68	837		0	0	0	0	0	0	0	0	0	0	0	0	610.633	4.58809	0	5.20159	565.289	26.9614	0	0	0	0	0	0	0	0	0
1391	Hexadecanoic acid	Lipid	2046.19	2048.91	882	C00249,C00249,C00249,C00249,C00249	0	0	0	0	0	0	0	0	0	0	0	0	0	0	0	0	0	0	0	0	0	53.1627	18.4398	399.265	341.986	0	33.7418
1514	Heptadecanoic acid	Lipid	2144.58	2147.61	736	C12100	6.86802	7.25174	5.73269	4.55961	5.65224	5.69681	5.9793	5.4855	5.69311	5.88462	0.614072	6.27066	2.32255	4.93698	7.6178	6.48335	3.69952	0	0	4.92491	0.875386	5.03392	5.5964	17.6936	20.2951	6.54349	5.29997
1626	Octadecanoic acid	Lipid	2243.45	2246.06	915	C01530,C01530,C01530,C01530,C01530	8.09344	7.1133	6.00146	4.65252	6.56027	6.79108	6.54898	5.19963	5.41317	6.38901	0.0415704	7.13537	1.91236	3.91379	6.63861	4.69291	4.46018	0.230054	0	4.69855	0.768742	3.83171	5.21208	1.66974	2.585	6.42566	5.51885
1864	n-Docosan-1-ol	Lipid	2549.09	2551.24	622		7.37406	8.52172	5.09207	5.072	3.72159	5.45757	8.3052	5.00393	6.64196	3.84961	2.23362	11.5487	1.15411	6.7215	8.58951	2.99247	3.52628	0	0	4.99553	0.61421	4.48551	5.41157	0	0	4.86785	6.62355
2111	6-oxo-Prostaglandin E1	Lipid	2835.6	2836.16	604	C05962,C05962	0	0	7.45895	0.226507	6.77712	8.11731	8.41014	0	6.33174	0	0	5.107	1.15829	6.84952	8.84584	4.64181	1.43927	0	0	0	0	0	0	0	0	0	0
2120	Tetracosanoic acid	Lipid	2834.42	2837.54	910	C08320,C08320,C08320,C08320,C08320	2.58437	4.97237	4.61685	5.00147	7.25824	7.04059	8.12155	7.94449	6.13141	4.15002	0	5.54321	1.67247	7.11589	8.08446	6.36216	2.57715	0	0	4.14945	0	4.05205	4.23948	3.53682	2.60531	6.74341	5.54204
1597	9-(Z)-Octadecenoic acid	Lipids	2221.65	2221.17	861	C00712,C00712,C00712,C00712,C00712	7.33589	5.69386	8.12065	4.53349	6.56566	5.33073	6.47205	6.26086	5.92874	4.41454	0	5.6427	2.01603	4.65203	6.76492	4.4968	2.89223	0	0	3.57947	0.632567	3.44603	3.96199	0	0	4.88948	5.24895
1611	n-Octadecatrienoic acid	Lipids	2226.44	2224.81	719		9.7535	7.64377	5.78954	6.19768	11.1589	8.42964	7.7158	7.39074	6.91398	5.52137	0.161458	5.36887	1.61234	5.59609	7.03007	5.59926	3.42945	2.47211	0	3.77894	0.611241	3.14303	3.48817	8.9526	6.51136	4.78349	5.67362
54	Oxalic acid	Organic acid	1118.32	1120.34	658	C00209,C00209,C00209,C00209	2.09026	0	1.33938	2.63688	0.837575	1.81047	3.46846	1.1486	5.08465	8.92662	0.176126	6.2728	1.43219	4.32547	5.78156	7.87995	7.50754	0	0	0	0.655336	6.13075	12.6308	0	1.39114	4.15917	4.46387
99	Succinic-acid-methylester	Organic acid	1168.56	1169.15	835		0	6.30452	10.252	6.01952	0	8.71226	0	6.8087	5.21914	13.288	0.111685	10.2971	2.57129	4.00209	0	5.36588	0	0.722946	0	3.73213	0.873433	4.53685	10.4353	0.4591	1.22783	1.52663	5.37529
240	Succinic acid	Organic acid	1310.36	1308.53	784	C00042,C00042,C00042,C00042,C00042	1.54819	0	6.30293	0.295188	0	0.578671	0	1.61055	1.2481	10.1839	0	6.83728	2.16607	2.28814	3.62818	0	1.79639	0	0	0	0	0	0	0	0	0	0
250	Glyceric acid	Organic acid	1319.94	1322.24	923	C00258,C00258	5.51032	4.54371	8.61205	3.32995	3.83597	3.57869	9.44948	2.73675	2.75571	3.25264	0.225826	6.27553	3.35562	0	4.76361	4.64181	5.72198	0	0	13.4885	3.36085	12.2278	12.3508	0	0	16.2543	20.2245
253	Phosphomycin	Organic acid	1358.79	1361.39	730	C06454,C06454	0	0	0	0	0	0	0	0	0	0	0	0	0	0	0	0	0	0	0	3.5218	0.104473	3.18342	3.22484	0	0	2.93512	0
462	Malic acid	Organic acid	1478.99	1478.06	735	C00149,C00711,C00711	0	0	2.41758	0	0.389954	0.1322	6.68007	0	3.47741	1.3987	0	1.68125	0	8.21304	4.57357	7.00426	2.49585	0	0	3.19228	0	11.2379	8.79897	0.387714	0	6.9171	2.57908
503	1-Pyrroline-3-hydroxy-5-carboxylic-acid	Organic acid	1501.11	1503.13	905		8.68317	6.90628	12.6051	6.01952	6.05355	8.14194	4.43494	7.08793	4.46297	4.9903	0	4.6396	6.83046	9.52727	6.6504	11.8324	1.94266	0	0	27.4134	0	15.4343	8.33109	0	0	8.26497	4.80029
515	Pyroglutamic acid	organic acid	1521.72	1521.64	923	C01879,C01879,C01879,C02237,C02238,C02238	0	0	0	0	0	0	0	0	0	23.3053	0	4.8021	0	0.978758	0	0.942829	4.01615	0	0	2.79686	3.26927	2.72076	1.92747	0	0	9.97395	1.44897
585	2-oxo-Glutaric acid	Organic acid	1572.85	1573.1	794	C00026,C00026,C00026,C00026	0	0	4.0175	1.12547	0	0	5.45586	2.30031	2.34873	4.8173	0	2.56087	2.93482	7.96918	2.55556	5.11654	2.83821	0	0	0	0	0	0	0	0	0	0
590	2-hydroxy-Glutaric acid	Organic acid	1569.38	1571.18	795	C02630,C03196	11.7845	9.76731	6.81533	6.65689	9.01105	8.82773	5.73174	7.19454	3.64245	5.8846	0	4.17815	1.19001	5.29221	4.98855	7.31122	3.74461	0	0	3.90068	19.1691	4.67465	6.24702	15.7943	20.0676	8.42051	5.58435
660	2-Piperidinecarboxylic acid	Organic acid	1631.92	1630.68	731	C00408,C00408,C00408	5.39929	6.78334	0	1.60982	11.581	8.51664	2.41297	1.78837	1.19581	0	0	0	0	0	0	0	0	0	0	2.65747	1.06599	9.03984	8.1449	7.24857	0	4.06314	1.04927
873	trans-Aconitic acid	Organic acid	1747.84	1749.35	765	C00417,C02341,C02341	2.16027	1.9169	0.668151	1.35739	1.53301	1.64798	7.7158	7.05204	2.57639	0	0	0	0	0	0	0	0	0	0	0	0	0	0	0	0	0	0
885	Glycerol-3-phosphate	Organic acid	1750.51	1749.46	955	C00093,C00093,C00093,C03189	7.84091	4.05355	4.70881	5.09717	8.08929	5.34915	5.6919	3.42178	5.69311	5.7587	0	4.31644	1.9686	7.11515	3.85702	8.84384	2.95624	0	0	5.35118	5.36308	5.509	0	0	0	7.48802	11.6295
924	3-dehydro-Shikimic acid	Organic acid	1780.32	1778.45	619	C02637,C02637	0	0	0	0	0	0	0	0	0	0	0	0	0	0	0	0	0	0	0	3.03234	0.950414	3.5563	3.63942	0	0	0	2.19615
975	Citric acid	Organic acid	1804.71	1802.86	614	C00158,C00158,C00158,C00158,C00158	0	0	1.89917	0.120766	0	0	1.21293	0.785218	1.19324	0	0	0	0	0	0	0	0	0	0	3.81487	2.50894	2.15764	3.35914	0	0	1.76643	5.40123
1236	Glucaric acid-1,4-lactone	Organic acid	1944.05	1939.6	628		6.23144	8.26064	7.27606	5.56774	5.89077	4.45387	4.7412	4.92079	2.1361	4.70152	2.32794	8.66454	1.43451	0	6.32721	7.25006	2.89223	0.329008	0	3.96625	0.0397577	2.71458	2.39179	0	0	5.09198	2.92562
1310	O-succinyl-Homoserine	Organic acid	1975.14	1975.09	666	C01118,C01118,C01118,C01118,C05701,C05701,C05701	5.94192	6.35062	4.33708	2.95742	0	0	5.19978	5.78635	2.84222	1.96962	0	6.35738	0.730601	7.11063	2.95778	6.3791	0	421.817	0	3.88715	1.28717	7.42979	6.18511	0	0	5.50017	5.33354
1523	3-oxalo-Malic acid	Organic acid	2200	2199.59	951	C01990,C01990	9.14875	7.05412	7.45359	4.42783	9.207	8.80149	9.28283	6.06452	6.22431	8.69547	2.72777	7.19434	3.57466	10.3627	6.3947	4.31784	2.73737	3.11927	0	10.3721	0.813778	9.48869	15.3219	9.82421	15.0815	8.19459	6.51212
270	2-methyl-Maleic acid	Organic acids	1345.09	1344.88	708	C01732,C02226,C02226,C02226	3.94276	2.12192	2.55958	1.69678	3.03989	1.90997	0	2.16488	1.54102	6.05039	0	2.232	1.41461	9.14771	5.74827	9.80332	0	0.825406	0	5.49343	1.72276	20.716	22.3945	0	0	0	3.78614
277	Malic-acid-methylester	Organic acids	1365.91	1364.91	696		6.84073	3.98095	7.16499	4.61282	3.44195	4.82006	7.82308	2.84293	5.38316	8.78832	0.249016	6.27553	0	11.9395	6.12176	7.4562	6.30069	5.70995	37.9538	16.62	3.14226	19.8851	25.6174	0	0	13.9237	6.38694
313	2-methyl-Fumaric acid	Organic acids	1397.06	1392.78	822	C01732,C01732,C01732,C01732,C01732	3.60269	0.581661	3.88523	1.24688	1.74673	1.49928	4.30669	2.07938	1.34977	5.05814	0.236141	2.72934	1.26966	7.39827	6.42841	8.40636	2.984	10.9699	0	4.92374	0.708529	16.8003	22.454	0	0	9.56432	3.42741
722	Oxaloacetate	Organic acids	1671.43	1671.07	814	C00036,C00036,C00036,C00036	12.1922	7.91025	8.34721	8.05183	5.47201	9.15985	3.94135	6.40702	3.02655	4.09972	0.508703	9.0779	2.05177	1.67292	7.56088	8.5268	3.52495	0	0	2.55981	0	3.79475	4.59774	0	3.02812	3.83634	2.47329
352	2,5-Diketopiperazine	Other	1424.08	1424.87	679	C02777	0	0.945501	0	1.51201	2.36918	2.41918	9.19095	2.8353	1.2152	0	0.457991	0	0.85765	7.66928	7.75825	6.50031	3.82357	4.12242	0	1.77688	47.0306	6.64283	1.71141	0	0	4.80669	0
	Probable glycosyl	Glycosyl/Other	2059.95	2062.62	773		16.4804	11.7699	5.65261	5.8305	10.4129	0	10.9586	14.779	4.61875	4.78991	0.201857	4.5778	1.9612	7.79737	5.30988	4.41757	0	0	0	0	0	0	0	0	0	0	0
1516	Glucoheptose	Other	2139.92	2142.16	634		3.34921	0	5.30342	5.99328	6.24384	4.86778	6.56298	5.57777	5.71959	5.79891	0	3.52853	2.31414	6.67677	5.50292	8.48945	2.67301	0	0	7.17023	1.1528	3.79785	4.69186	0	0	5.08902	5.7528
1847	1-O-Benzoyl-beta-D-glucoside	Other	2537.37	2539.53	841	not found	7.29652	6.8422	5.37446	4.92274	6.86123	6.08367	7.7158	6.18822	5.69311	4.87579	1.91254	6.77132	2.45822	6.07476	7.55075	5.67106	3.32787	2.6769	85.7641	5.41465	0.755072	4.58565	4.61069	8.16015	12.7532	5.64154	6.68123
1350	similar to Inositol	Other/Alcohol	2010.27	2011.19	632		6.91959	4.63776	4.56163	3.45455	7.4841	4.08948	8.31824	9.51031	4.3914	4.0657	13.72	3.48418	4.28549	17.4711	14.1538	3.88906	2.15273	0	0	57.3999	1.40777	7.11177	0.67132	0	0	3.82164	4.51055
103	Phenylacetaldehyde	Other/Benzoids	1185.76	1185.02	775	C00601,C00601,C00601	15.6172	83.35	0	14.6726	27.8646	15.3774	0	14.4857	8.67076	0	2.85672	0	0.925987	31.242	0	1.14518	0	129.715	0	1.68867	108.154	0	17.7966	36.4416	47.7579	0	0
1113	Allantoin	Other/Imidazole	1897	1894.65	701	C01551,C01551,C01551,C01551,C01551,C02348,C02350	10.7506	0	7.63682	4.65832	0	5.88434	7.62608	20.384	6.15085	4.87393	0	0	1.14263	5.3266	8.95601	8.10394	0	0	0	0	0	0	0	0	0	0	0
41	Hydroxylamine	Other/Inorganic compound	1104.93	1107.44	812	C00192,C00192,C00192	9.03222	7.72521	5.62863	4.58091	8.30905	5.34504	6.77444	4.96159	5.87594	5.96069	0.80691	0	2.40998	5.29492	6.27413	5.92414	3.51529	22.4215	0	4.76744	0.798316	4.5152	5.26119	0	0	5.06159	4.08643
79	Sulfuric acid	Other/Inorganic compound	1143.43	1144.11	655	C00059,C00059,C00059,C00059,C00059	0	0	0.727621	1.38392	0	0	2.69984	2.44647	1.68519	5.16467	0.376072	7.29386	1.11982	6.1484	5.64481	7.62049	4.48995	3.49965	0	0	0.752346	5.29392	3.04091	1.72996	0	6.57813	5.58292
1810	myo-Inositol-2-phosphate	Other/Inositol	2477.78	2472.81	805	C01177	5.92889	6.09531	4.94599	6.08252	8.58334	6.67536	7.87326	4.91446	7.22922	4.16161	0	3.81527	1.42387	4.31864	5.7692	5.20847	2.49515	0	0	4.07312	0.62112	3.49207	3.7886	0	0	4.40171	5.14434
2132	Secologanin	Other/Isoprenoid	2858.53	2856.4	866	C01852,C01852,C01852,C01852	1.30983	2.75757	3.58383	3.1869	2.72874	5.58949	8.9429	7.03925	7.1644	3.62875	0.489965	3.37836	1.29417	9.34699	9.31681	5.02427	1.85516	0.482924	7.33728	5.03171	2.72603	5.11431	4.13536	0	1.38662	6.48658	5.67451
108	Phosphoric acid monomethyl ester	Other/Monoalkyl phosphate	1167.37	1169.55	961		0	0.950131	13.602	2.0338	0	0.380997	6.83942	0	1.55005	2.9687	0	2.90862	1.43622	3.98563	3.52552	7.01707	0.503825	8.84498	0	4.23146	0.696743	1.47484	0	1.28222	0	3.88419	4.10976
185	Phosphoric acid	Other/Monoalkyl phosphate	1262.42	1263.78	817	C00009,C00009,C00009	0.251736	0.217034	7.58661	0.683722	0.942846	0.238381	0	0.49886	0.752794	0.272522	0.0225846	6.88873	2.90693	3.45054	5.90236	6.58707	0	1.14149	0	3.14953	0	2.37969	2.25015	1.42616	4.46661	3.70643	5.59078
581	2-4-hydroxyphenyl-Ethanol	Other/Phenolic	1575.25	1574.62	612	C06044,C06044,C06044,C06044	8.72394	12.432	6.42671	5.07871	13.0465	9.52452	3.63231	9.15026	5.03005	4.52289	1.36622	15.0015	2.03083	2.38092	7.05105	5.51522	3.16803	0	0	4.99396	1.08016	2.14225	2.06959	0	82.9343	4.31272	2.82863
1455	trans-Ferulic acid	Other/Phenolic	2097.85	2099.59	604	C01494,C01494,not found	5.70449	5.36282	6.18054	6.01952	5.63409	5.56148	5.77835	6.79879	6.17317	5.71869	0.524888	4.7912	1.62808	4.47542	6.43694	5.97192	2.39885	0	0	4.75014	0.778025	3.89093	4.27636	0	0	5.26459	5.02392
189	Valero-1,5-lactam	Other/Piperidines	1140.8	1140.91	621		0.942063	4.93937	5.28618	4.05059	0	8.89594	6.14999	7.5565	0	13.1638	0.0395707	16.2385	3.94184	0	0	0	9.17252	1.17828	0	0	0	0	0	0	0	0	0
235	Lumichrome	Other/Pteridines	1332.56	1331.89	747	C01727,C01727,C01727	1.85246	3.34602	2.44301	6.35939	2.94851	6.53233	0	7.32843	6.62651	3.66313	0.158902	3.99245	1.43622	0	12.4958	9.27746	2.89223	1.16723	5.53672	4.4325	0.241927	6.75701	3.00436	0.698728	1.67079	0	5.77412
17	3-cyano-Pyridine	Pyridine	1022.2	1023.09	631		2.63459	2.36567	32.595	22.7915	3.76516	2.41119	0	2.19996	1.24881	27.0394	2.33168	35.5149	0.367671	9.62188	0	0	0	4.13205	0	0	0	0	0	0	0	0	0
27	2-hydroxy-Pyridine	Pyridine	1031.31	1032.21	984	C02502,C02502,C02502,C02502,C02502	0	0	0	0	0	0	0	0	0	8.23234	0.548252	4.81012	1.5268	5.40892	5.62223	4.85176	3.35835	7.09969	0	0	0.480793	3.17704	4.75303	0	7.44556	0	4.06016
260	Picolinic acid	Pyridine	1328.67	1328.01	722	C10164,C10164,C10164,C10164	22.4497	6.22757	11.1266	2.67246	18.9334	3.38098	2.92233	8.33406	3.35176	6.29775	1.80165	2.64829	5.96466	0	1.7933	8.67362	1.54065	6.25589	0	2.89865	1.40845	7.854	12.6704	0	0	2.85214	8.89769
291	Nicotine	Pyridine	1369.3	1370.32	732	C00745,C00745,C00745,C00745,C00745	10.8588	4.68704	3.80584	4.16079	15.0584	4.82194	5.18405	3.31514	5.06545	6.21895	1.89273	6.17503	9.93502	2.39227	8.2017	6.48057	3.57285	37.4547	0	22.5418	0.387181	10.4273	19.0486	0	0	9.2728	10.5211
1923	beta-D-Fructofuranosyl-(2,1)-beta-D-Fructofuranose	Steroid	2656.5	2660.47	919	C01711	6.57725	6.04087	5.13665	4.51206	6.30255	8.12977	6.86791	7.49725	5.58697	7.43821	1.24241	5.65939	1.35667	6.45206	7.86995	5.34659	2.5883	0	0	6.89295	2.08381	4.95919	6.8133	0	0	7.18001	6.38297
1955	17-beta-Estradiol	Steroid	2720.66	2719.64	716	C00951,C00951,C00951,C00951	0	0	7.61852	5.71405	0	8.86228	9.0916	8.31269	6.4145	6.10938	0	6.01535	1.37703	0	0	5.31898	2.90425	0	0	0	0	0	0	0	0	0	0
2282	Pregn-5-ene-3,21-diol-20-one	Steroid	3042.78	3043.94	920	C05485	6.35843	0	0	5.23616	5.15116	0	6.94422	6.76444	0	0	0	4.67226	0	6.67605	4.69858	8.06708	2.89223	0	0	5.16428	1.19552	4.21126	7.06844	0	0	0	2.73173
2412	Lithocholic acid	Steroid	3298.55	3301.04	828	C03990,C03990	4.79994	0	3.0583	3.54409	4.29229	3.40554	4.68919	6.65321	5.97658	4.69091	1.12896	2.10109	2.65387	7.15771	3.88661	5.46766	2.28018	0	0	5.17324	0.800879	4.68014	6.38089	0	0	4.00244	3.30116
429	Threose	Sugar	1445.33	1449.24	814	C06463	15.4185	18.0646	7.90055	9.81628	13.5239	12.9035	6.30126	8.56624	7.3395	4.40875	0.267497	8.82703	0	2.08292	4.30619	0	2.51342	0	0	0	0	0	0	0	0	0	0
532	Erythronic acid	Sugar	1528.56	1527.5	805	C01620	6.82016	12.1468	3.52428	8.82449	12.041	8.19785	3.45379	10.4968	8.44102	1.98093	0.934496	20.9857	6.19576	4.77204	5.17426	2.12662	3.19291	0.726442	0	3.83785	38.0719	11.9465	2.21757	0.761535	1.93006	3.63035	7.35717
666	Lyxose	Sugar	1638.04	1638.01	845	C00476,C00476,C00652,C01508	6.4802	7.63993	3.50362	2.32704	4.35672	4.51927	0	3.30297	1.92443	9.08404	44.3824	4.02997	1.51258	9.05523	7.29273	3.00818	4.41689	0	0	17.4515	0	11.1742	8.08065	0	0	4.54804	8.91959
811	Rhamnose	Sugar	1715.07	1714.5	612	C00507,C00507,C02991	8.95841	7.80869	8.95958	6.00735	7.10236	6.82574	10.1149	7.89184	6.66192	7.40291	3.82954	7.68519	5.41721	8.78921	4.15071	6.32681	2.24171	5.53851	0	0	0	0	0	0	0	0	0
915	2-deoxy-Galactose	Sugar	1779.11	1777.55	661	C02781,C02781,C02781,C17209	0	0	0	0	0	0	0	0	0	4.25168	0.361323	3.72911	0	3.69426	2.37913	9.37798	0	3.48464	0	3.03633	1.51795	0	6.3961	0	0	3.34145	3.31644
981	alpha-1-O-methyl-Galactopyranoside	Sugar	1806.47	1807.85	615	C03619,C03619,not found	15.2372	11.5271	9.53524	11.7591	11.6689	9.22035	10.6074	7.48258	4.51584	0	1.5542	9.2566	1.60892	0	0	9.40834	0	0.237773	0	4.20054	1.74429	0	0	1.64703	0.897557	0	6.63514
1228	Galactitol	Sugar	1924.07	1928.89	672	C00031,C01697,C01697,C01697	6.70966	7.44311	8.27959	5.95184	4.92706	6.16851	8.40794	9.89102	5.69311	0	8.40206	11.5792	0	0	21.7631	8.685	0	0.237836	0	0	0	0	0	0	0	0	0
1268	Galacturonic acid	Sugar	1949.14	1951.93	930	C00333,C00333	7.98407	4.93613	6.06189	8.86019	5.97946	7.07565	7.08688	9.32253	5.72509	5.80664	0	3.6332	2.36412	12.9667	0	7.35388	0	0	0	0	0	0	0	0	0	0	0
1377	Galactaric acid	Sugar	2030.47	2033.36	678	C00818,C00879,C01357,C01807,C01807,C01807	14.0325	8.45561	10.6411	11.6381	8.9281	9.05077	11.7481	14.3866	7.00443	0	0	0	0	0	0	0	0	0	0	0	0	0	0	0	0	0	0
1619	Mannose-1-phosphate	Sugar	2238.31	2239.38	684	C00103,C00636,C00636	6.46433	5.22498	5.61219	4.12591	5.91071	6.01884	6.95633	6.36927	5.00892	7.76412	0.597494	4.95936	1.55506	6.80701	8.664	5.35581	1.90464	0	0	8.40199	5.65856	5.51397	5.9523	11.2268	21.4901	8.18709	7.79985
1689	Galacturonic acid-1-phosphate	Sugar	2376.58	2371.77	706		1.89409	3.273	3.72746	6.86348	4.35851	7.16461	7.6311	4.56661	5.71695	3.41264	0.410488	4.22025	1.49301	5.64201	6.99702	4.63336	1.61127	0	0	3.82987	1.23063	5.34987	4.19051	0	0	4.79605	6.4844
1692	Glucose-6-phosphate	Sugar	2307.34	2312.48	784	C00092,C00092,C00092	0	3.80086	4.00409	6.01952	5.32917	7.7762	6.74569	5.10451	6.0635	0	0	4.66077	1.25145	5.50898	6.98592	4.64181	1.89563	0	0	3.36468	1.18352	4.99117	3.6194	0	0	4.48402	5.8835
1699	Galactose-6-phosphate	Sugar	2416.46	2418.77	690	C01113,C01236	9.75345	3.41822	15.0274	5.85792	4.84575	5.3381	6.75094	6.23513	6.41796	0	0.975347	5.39532	1.60539	4.68804	7.03876	4.39751	2.99888	0	0	2.97351	2.48917	5.26162	3.82263	0	0	0	4.7778
1711	2-amino-2-deoxy-Glucose-6-phosphate	Sugar	2346.1	2346.36	767		8.20081	6.9213	7.05302	7.12079	5.26877	7.01893	7.06069	6.57313	4.83377	6.19576	0	4.19544	1.25371	7.91129	5.92085	6.66418	2.7725	0	0	5.41433	0.639623	4.03031	6.24167	0	0	4.98417	6.72703
1903	Lactulose	Sugar	2609.73	2607.79	802		3.10363	6.3608	4.2153	2.50707	3.51966	0	7.96864	5.40751	5.25518	0	6.4354	5.56807	5.02896	4.78072	5.62223	8.17843	0	8.73261	0	0	0	0	0	0	0	0	0
1916	Sucrose	Sugar	2622.87	2619.2	747	C00089,C00089,C00089,C00089	3.90414	5.65115	4.20291	4.27275	3.84728	6.23688	8.70621	9.10054	7.03539	4.22529	0	4.51594	1.5918	5.24556	5.6818	4.53916	1.98085	0	0	3.72399	0.328553	3.1408	3.78916	0	0	3.96053	3.80618
2075	Sophorose	Sugar	2781.6	2781.14	784	C19632	0	4.4986	0	4.56684	0	6.42628	0	6.55114	6.29439	7.52235	0	4.66316	1.24861	8.80265	0	5.86478	0	0	0	0	0	0	0	0	0	0	0
2129	Palatinose	Sugar	2817.18	2813.15	785	C01742,C01742,C01742,C01742	4.18586	4.88946	5.96357	4.79091	5.65838	6.86195	8.43518	5.85587	4.93414	6.04269	4.87004	6.27553	1.11476	6.93044	8.43978	4.89682	1.85671	0	0	7.35171	0	6.15396	4.14881	0	2.7163	8.08257	6.83091
2145	Isomaltose	Sugar	2846.96	2843.43	662	C00252,C00252,C00252,C00252	3.55216	4.30149	4.33063	3.87407	4.04103	5.89505	7.70964	5.69357	5.69311	5.69613	1.14792	4.66893	1.36225	7.15977	7.63957	4.88428	1.97758	0	0	6.36132	2.13631	4.79182	4.66831	0	0	6.85715	6.66097
2150	alpha-D-Glucopyranosyl-(1,6)-D-glucitol	Sugar	2883.12	2886.33	679	C00252	2.06913	2.30376	2.77819	3.13841	3.50018	6.08281	7.31917	7.26606	5.69311	4.52165	0	3.91979	1.73627	6.98014	8.60401	5.79481	1.65514	0	0	6.41498	4.87587	5.23867	5.70105	0	0	7.16995	7.19385

## Sheet: Anova CTC
Supplementary Table 34. Differentially abundant metabolites (p-value ≤ 0.05, FDR corrected) found in CTC15 (drought-tolerant variety)
ID	Name	Class	p.value	FDR	Fisher's LSD
1400	Probable glycosyl	Glycosyl/Other	7.2862e-05	0.00064251	CTC_4DI - CTC_12DI	CTC_PI - CTC_12DI
209	O-methyl-L-Threonine	Amino acid derivative	2.0892e-07	6.7552e-06	CTC_12DI - CTC_PI	CTC_4DI - CTC_PI
660	2-Piperidinecarboxylic acid	Organic acid	4.3883e-06	7.0943e-05	CTC_12DI - CTC_4DI	CTC_PI - CTC_4DI
515	Pyroglutamic acid	Organic acid	1.066e-06	2.5852e-05	CTC_12DI - CTC_PI	CTC_4DI - CTC_PI
615	n-Hexadecane	Alkane	0.0073687	0.032489	CTC_PI - CTC_4DI
727	Taurine	Amino acid	0.0027153	0.017708	CTC_PI - CTC_12DI	CTC_PI - CTC_4DI
1611	n-Octadecatrienoic acid	Lipids	0.0038269	0.0232	CTC_4DI - CTC_12DI	CTC_PI - CTC_12DI
581	Ethanol, 2-4-hydroxyphenyl	Phenol	0.0052197	0.026648	CTC_4DI - CTC_12DI	CTC_PI - CTC_12DI
429	Threose	Sugar	4.174e-08	2.0244e-06	CTC_4DI - CTC_12DI	CTC_PI - CTC_12DI	CTC_PI - CTC_4DI
811	Rhamnose	Sugar	1.5491e-18	1.5026e-16	CTC_4DI - CTC_12DI	CTC_PI - CTC_12DI	CTC_PI - CTC_4DI
