# Supplementary material for: Network Analyses and Data Integration of Proteomics and Metabolomics From Leaves of Two Contrasting Varieties of Sugarcane in Response to Drought
Source: Front Plant Sci. 2019 Nov 28;10:1524. doi: 10.3389/fpls.2019.01524 (PMC6892781; doi:10.3389/fpls.2019.01524)
Supplement: Supplementary Table 5 — Tab 1 - Metabolites found in SP90-3414 (drought-susceptible) variety. Tab 2 – Metabolites differentially abundant identified by one-way Anova (FDR adjusted p ≤ 0.05) in the drought-susceptible variety SP90-3414. [file Table_5.xlsx]

## Sheet: Metabolites SP
Supplementary Table 5. Metabolites found in SP90-3414 (drought-susceptive variety)
ID	Name	Class	Lib_RI	RI	Score	KEGG	link	PI_1	PI_2	PI_3	PI_4	PI_5	PI_6	PI_7	PI_8	PI_9	4DI_1	4DI_2	4DI_3	4DI_4	4DI_5	4DI_6	4DI_7	4DI_8	4DI_9	12DI_1	12DI_2	12DI_3	12DI_4	12DI_5	12DI_6	12DI_7	12DI_8	12DI_9
								SP_PI	SP_PI	SP_PI	SP_PI	SP_PI	SP_PI	SP_PI	SP_PI	SP_PI	SP_4DI	SP_4DI	SP_4DI	SP_4DI	SP_4DI	SP_4DI	SP_4DI	SP_4DI	SP_4DI	SP_12DI	SP_12DI	SP_12DI	SP_12DI	SP_12DI	SP_12DI	SP_12DI	SP_12DI	SP_12DI
180	Tropine	Alkaloid	1283.97	1281.89	848	C00729,C00729,C00729	http://gmd.mpimp-golm.mpg.de/Analytes/c148fe92-3197-4b29-9b6d-19dffea9a440.aspx	0	0	0	0	0	0	0	0	0	0	1.45132	5.13404	8.04148	0	3.80083	2.03626	5.23619	0.905666	0.691579	2.33708	0	2.11835	4.88766	0	1.38619	19.5221	15.5823
932	Calystegine B4	Alkaloid	1776.11	1773.25	913	C10851	http://gmd.mpimp-golm.mpg.de/Analytes/c77eb796-858b-420b-a6c4-404bcf3c8cab.aspx	3.5081	2.55177	3.91797	6.90187	5.78441	6.26733	5.2246	0.130736	0	8.89645	4.93872	9.56028	0	9.48814	9.08985	11.0452	4.77554	14.9246	7.95983	4.83238	12.6457	6.47606	9.23564	3.56294	21.9459	3.54783	2.20249
1749	Senecionine	Alkaloid	2406.06	2404.16	819	C06176,C06176	http://gmd.mpimp-golm.mpg.de/Analytes/c3da0e44-7484-4a51-983e-656b8fc1b2fc.aspx	0	0	0	0	0	0	0	0	0	14.8001	0	5.27287	0	7.06499	7.19441	3.22058	5.61357	0	0	0	0	0	0	0	0	0	0
314	n-Tetradecane	Alkane	1393.41	1393.71	665		http://gmd.mpimp-golm.mpg.de/Analytes/67a6511a-fc52-4b8e-aced-d1937b4d70eb.aspx	3.7029	3.56289	4.02075	3.33728	5.22777	5.56146	4.78484	1.0308	14.9659	12.4071	3.62937	8.0053	20.8411	12.4657	9.41608	4.57982	8.11604	5.28416	2.89085	0	5.58738	9.17089	12.6042	4.87413	3.06216	8.73151	6.93521
615	n-Hexadecane	Alkane	1596.58	1600.23	988		http://gmd.mpimp-golm.mpg.de/Analytes/92cce1c0-5d9d-473e-b73a-30a31961d26a.aspx	15.9296	8.04355	13.2768	10.1259	12.2145	12.1453	15.9549	1.63123	12.7631	6.22431	5.66594	8.0529	2.0737	14.3759	6.80391	7.17174	3.51296	7.35384	4.30041	4.10873	2.95931	9.96046	3.41758	4.79755	7.02609	4.09118	3.07957
773	n-Heptadecane	Alkane	1698.45	1696.84	919	C01816,C01816,C01816	http://gmd.mpimp-golm.mpg.de/Analytes/1150e4e0-b5f4-4027-a15c-41662eab64f6.aspx	8.01196	5.41166	6.92649	8.22745	7.77931	12.7735	8.06726	5.2586	21.0954	6.756	6.82492	5.24994	6.65508	17.6033	7.70113	7.11441	5.43031	5.97506	5.58689	5.42115	3.70791	0	5.18935	6.04838	4.12366	3.57708	3.42056
945	n-Octadecane	Alkane	1799.99	1801.12	927	C19641	http://gmd.mpimp-golm.mpg.de/Analytes/379e5588-b955-4c35-88e0-21e7df38de0e.aspx	9.06846	5.90368	8.99848	8.0511	9.65592	9.28585	9.33124	0	0	6.39795	5.47365	6.80206	1.08113	8.71284	5.67972	6.21011	4.49478	6.26522	5.3507	5.65258	4.34489	2.69965	4.13118	0	6.36372	10.5743	3.63032
1463	n-Heneicosane	Alkane	2102.8	2103.55	752		http://gmd.mpimp-golm.mpg.de/Analytes/b7a5af88-f060-4fe0-a7d6-bf2a0d9cc72e.aspx	9.38005	5.52508	11.3421	9.60698	9.79675	12.4702	8.5119	0.851329	3.44001	7.67311	7.18768	6.36211	6.88709	7.65991	6.73266	5.90319	5.93394	6.25428	5.06108	4.11023	4.60113	0	4.50925	4.46005	4.05446	4.25716	4.42287
1672	n-Tricosane	Alkane	2301.6	2301.78	981	C17433,C17433	http://gmd.mpimp-golm.mpg.de/Analytes/bd1d2ba4-519f-4cb1-a13e-82b7c84c5f4a.aspx	6.37259	4.17904	6.09428	5.41279	5.79075	8.49893	5.36998	3.24767	11.2711	6.89854	6.255	5.91273	7.46197	7.8889	7.00889	6.76024	6.73274	8.161	5.6516	3.08697	5.08223	6.19408	4.49072	5.31801	4.13758	4.7261	4.59829
1818	n-Pentacosane	Alkane	2499.33	2502.16	810		http://gmd.mpimp-golm.mpg.de/Analytes/3d3deece-5ca1-4074-93aa-8b14d95f8452.aspx	4.37534	2.80845	5.37247	4.15894	5.48127	6.2897	4.97634	3.4394	11.0573	8.5759	5.89501	4.99815	6.30711	6.75295	6.39256	6.22414	5.25678	7.13046	4.63887	2.62238	4.62275	5.31688	4.44871	7.46565	3.64747	3.8583	4.78198
308	Threonine	Amino acid	1377.23	1373.3	748	C00188,C00188,C00188,C00188,C00188,C00188,C00820	http://gmd.mpimp-golm.mpg.de/Analytes/e449a211-33fc-45f4-b4f4-03cde1d4f4bf.aspx	14.2998	12.3379	18.5002	9.53882	17.5503	14.6718	9.4511	0	0	7.06282	5.90127	7.96303	2.39753	6.36678	5.62277	3.77019	3.77467	7.74589	5.34237	0.665747	5.85648	0.655665	5.00856	1.34343	6.95957	3.84567	1.77372
340	Alanine	Amino acid	1395.2	1392.85	653		http://gmd.mpimp-golm.mpg.de/Analytes/ef1f18a8-6345-4245-b099-8becf5c8d9ee.aspx	0	3.81762	2.82208	5.34091	0	0	0	0.680794	33.706	0	0.722796	0	7.97213	3.04752	3.98275	1.7585	7.2288	3.16677	0	4.09381	4.26342	0.446091	1.19362	0	5.1817	1.78077	5.00703
727	Taurine	Amino acid	1668.74	1667.72	755		http://gmd.mpimp-golm.mpg.de/Analytes/f4ba9f89-d4ce-46b6-8d24-d234c888bbe1.aspx	20.0707	7.05043	12.94	21.2136	12.9276	19.6044	12.825	0.16091	0	4.77442	4.10438	6.7206	2.27429	7.51738	4.65205	4.73653	3.22107	3.86773	7.14906	1.05924	5.96558	2.92704	4.24815	3.79712	2.90835	4.40324	2.59415
1089	Asparagine	Amino acid	1861.43	1860.56	611	C00152,C00152,C00152,C00152,C00152,C01905	http://gmd.mpimp-golm.mpg.de/Analytes/4378b640-ccfe-4033-bacd-898fc6917746.aspx	20.0247	10.4755	14.308	9.72715	9.85613	11.3805	9.40164	0	0	7.92606	4.27283	5.31914	3.55868	6.77915	5.23305	4.68956	4.53802	4.78098	0	0	0	0	0	0	0	0	0
377	similar to Aspartic acid	Amino acid derivative	1429.78	1432.09	850		http://gmd.mpimp-golm.mpg.de/Analytes/6c2399d5-2cd2-4d18-bd38-fd89dc805cd3.aspx	0	0	0	9.75743	0	4.39564	6.10341	2.43531	6.66368	7.07849	10.1065	3.71222	5.60005	13.7304	7.21416	7.27607	7.10933	3.10017	3.17054	2.9236	2.87879	6.2153	2.35623	3.99407	11.8794	3.61536	8.1192
1006	N-(aminocarbonyl)- Aspartic acid	Amino acid derivative	1837.86	1837.38	606	C00438,C00438	http://gmd.mpimp-golm.mpg.de/Analytes/4df58a30-6476-457a-878d-1236bee38fec.aspx	5.06932	9.45298	6.74351	0	0	0	0	17.4856	46.6946	0	0	0	0	0	0	0	0	0	0	0	0	0	0	0	0	0	0
1977	N-(3-indolylacetyl)-Aspartic acid[-H2O]	Amino acid derivative	2708.55	2712.25	678		http://gmd.mpimp-golm.mpg.de/Analytes/c784642c-ab2d-48b2-9300-764a50966c8a.aspx	17.5186	9.8328	14.3716	9.41507	0	11.1821	9.17271	0	0	7.67081	4.35523	0	3.87478	6.84438	5.24069	4.75913	4.57364	4.60685	0	1.79929	3.58078	2.08573	2.39257	0	0	2.88095	3.24919
297	allo-Threonine	Amino acids derivative	1382.98	1387.24	765	C00188,not found	http://gmd.mpimp-golm.mpg.de/Analytes/c86a2315-d11c-42e1-8db2-08ddeb706ba7.aspx	13.9341	11.5647	12.0316	0	11.0702	13.4061	14.2651	0	0	0	0	0	0	0	0	0	0	0	0	0	0	0	0	0	0	0	0
	probable Amino acid derivative	Amino acids derivative	1229.91	1227.82	978	C00148,C01799,C01826,C01826,C01826,C01826,C01826	http://gmd.mpimp-golm.mpg.de/Analytes/420214ac-0bcc-4a55-89f0-83a32b8c7062.aspx	7.34816	9.1089	10.4393	6.71233	11.7862	7.12497	9.15088	0	0	13.6859	7.81672	11.109	5.11325	6.97166	7.70495	2.65168	8.1827	6.10876	3.3877	1.3574	5.50475	1.43031	2.86101	1.14426	9.56075	4.09901	2.27915
369	2-Hydroxydecanoic acid	Lipid	1428.29	1426.62	605		http://gmd.mpimp-golm.mpg.de/Analytes/e4b0d631-84c2-4935-aba4-e197dde90628.aspx	5.03551	0.422121	0.748071	2.68508	0.835672	8.28927	0.415852	1.69833	13.5733	3.30477	2.66599	7.21598	9.66889	3.58713	4.89818	2.75386	6.88453	3.10431	1.42181	0.922642	0	1.42188	7.09141	2.24827	2.79156	6.82114	6.30108
616	Digitoxose BP	Lipid	1602.43	1598.99	906		http://gmd.mpimp-golm.mpg.de/Analytes/c86f9bf6-e7c2-46e1-a06a-37cde4893427.aspx	11.4053	8.73413	11.2844	11.8503	9.81201	7.17254	12.0397	0	0	7.69756	6.64621	5.81465	4.3349	6.6417	5.73355	5.33301	3.98861	5.41176	5.86132	1.56173	2.86315	4.39282	2.371	2.75844	6.74558	2.797	1.62242
649	n-Tridecanoic acid methyl ester	Lipid	1624.69	1628.89	939		http://gmd.mpimp-golm.mpg.de/Analytes/2b417b16-2cd1-4ee0-96c3-d5fffc473309.aspx	7.15594	5.61322	9.83372	8.09931	6.27243	4.97338	4.47817	0.0981407	2.12193	18.9999	12.957	12.3454	0	6.32544	13.7547	18.3611	7.88705	19.4069	20.123	0	4.42448	2.49962	3.1898	0	14.2116	1.00361	8.35058
695	Dodecanoic acid	Lipid	1654.1	1656.32	948	C02679,C02679,C02679,C02679,C02679	http://gmd.mpimp-golm.mpg.de/Analytes/fa76be50-bc05-4660-b961-046da5f5580a.aspx	8.03247	7.03793	6.81379	5.16982	5.63369	5.51936	5.74722	0	1.19786	15.5824	10.1812	6.54168	3.93655	8.55497	8.69567	7.11912	8.66291	8.98651	12.0501	1.27998	3.12773	1.96997	2.74891	2.7763	4.78922	2.00512	3.60865
1359	Octadecanal	Lipid	2018.94	2020.6	801		http://gmd.mpimp-golm.mpg.de/Analytes/1427bc84-4ab3-44fb-bcbd-93f4b8615125.aspx	15.7292	9.73704	10.0751	9.73176	7.72431	13.9291	11.4681	198.503	422.92	0	0	0	0	0	0	0	0	0	0	0	0	0	0	0	0	0	0
1610	n-Octadecadienoic acid	Lipid	2219.02	2217.51	838		http://gmd.mpimp-golm.mpg.de/Analytes/4d17daa9-d912-48d4-b0b6-11d968190b46.aspx	6.97598	4.60604	6.75822	8.57436	7.68219	8.22849	8.03151	0	0	6.24252	5.23961	4.24254	4.39521	5.92137	5.05804	4.69365	4.98681	4.74256	4.00517	1.70302	5.01611	3.91795	4.77067	5.76469	7.27786	6.25268	6.8966
1611	n-Octadecatrienoic acid	Lipid	2226.44	2225.52	717		http://gmd.mpimp-golm.mpg.de/Analytes/703f0965-c3a2-4fb0-a738-8527deb403fc.aspx	6.08977	4.86418	6.47563	8.65559	8.27187	8.05148	7.62778	0.415579	4.22685	6.1341	6.36252	5.3852	5.11983	6.59466	5.6125	5.06087	5.14597	5.09682	4.29846	1.66493	5.13632	4.51085	4.71702	5.10165	8.73551	5.91653	6.9945
1626	Octadecanoic acid	Lipid	2243.45	2246.74	918	C01530,C01530,C01530,C01530,C01530	http://gmd.mpimp-golm.mpg.de/Analytes/f634c736-39e8-4323-8155-fa3cc26ac9e3.aspx	6.93938	4.55568	6.51754	5.36737	6.86449	6.76953	5.46519	0.00590887	0.323856	6.85216	5.57769	5.27287	6.26268	6.14433	6.10623	5.50094	5.559	7.68013	4.67863	2.40802	4.13757	4.73902	4.03387	4.55528	3.52368	3.99617	4.43618
	probable Fatty Acyls	Lipid	2391.05	2391.69	756	C06428,C06428	http://gmd.mpimp-golm.mpg.de/Analytes/da6ddfb1-849c-4436-aa91-b3e76038f418.aspx	2.27177	2.35494	2.99833	4.69779	4.65845	5.58023	4.9701	0	0	4.04074	4.61641	4.80781	5.26675	5.64747	4.84761	4.98877	4.49478	4.91816	4.12632	4.15421	5.89669	5.82353	7.02072	5.54031	8.23868	5.4099	7.63809
2120	Tetracosanoic acid	Lipid	2834.42	2836.93	897	C08320,C08320,C08320,C08320,C08320	http://gmd.mpimp-golm.mpg.de/Analytes/1aa6b6fc-457c-4ddf-b6e2-cfb6aa828a88.aspx	1.14861	2.79781	4.11607	4.87159	6.45935	5.99987	5.85606	0	0	2.50146	4.43321	5.36228	5.34693	6.3196	4.9223	4.37091	4.89962	6.14437	3.47608	2.37081	4.96139	4.08431	4.47295	5.22197	6.11929	4.11271	4.51263
2279	n-Heptacosanoic acid methyl ester	Lipid	3028.36	3025.45	722		http://gmd.mpimp-golm.mpg.de/Analytes/81c7b9db-5995-4f52-aab0-484c04d6500b.aspx	0	0	2.3545	3.34491	3.93049	3.73195	3.11719	1.11131	0	1.45206	2.96935	4.70156	7.61129	3.47119	3.95807	3.68925	4.00771	3.76215	2.5117	4.57069	4.82314	4.25062	4.57963	4.71047	10.5535	5.81825	5.37987
80	2-oxo-Butanoic acid BP	Organic acids	1058.8	1058.43	723	C00109,C00109	http://gmd.mpimp-golm.mpg.de/Analytes/7f6ccc59-7d5c-4051-a62e-4b012c742ebb.aspx	8.381	0	6.70252	4.74664	8.13345	8.40494	4.76987	3.53093	3.0776	3.62924	8.04669	5.27287	0	4.64147	7.43108	10.8407	12.1053	7.48127	4.83422	37.84	8.91306	8.5591	7.79065	9.44158	2.21366	10.0124	9.05483
97	Succinic semialdehyde	Organic acids	1177.1	1180.76	847	C00232,C00232,C00232,C00232	http://gmd.mpimp-golm.mpg.de/Analytes/3c7b09d9-d3b2-43f2-8468-4484d94f7a61.aspx	20.3243	10.3454	14.4085	11.8477	10.3334	12.6074	14.0065	0.0278778	0.462845	8.24006	7.16691	4.03611	1.34637	9.25054	5.91857	7.48378	2.97037	6.85441	7.19364	0.309457	3.82167	0	1.88108	0	4.27911	3.23133	4.29526
99	Succinic-acid methylester	Organic acids	1168.56	1169.26	869		http://gmd.mpimp-golm.mpg.de/Analytes/dd5fc11c-d015-4a68-841a-98e6019f3e84.aspx	0.0816983	1.82356	0	0.219593	8.54714	10.9562	0	0	1.12197	9.02903	7.01216	0	3.55977	0	7.95133	8.48644	0	11.6692	5.92606	1.85675	0	4.15727	3.47051	7.86095	0	5.07731	6.23461
163	Urea	Organic acids	1234.56	1235.37	751	C00086,C00086,C00086,C00086	http://gmd.mpimp-golm.mpg.de/Analytes/0cf53194-fee8-4c72-a814-c199c9aed1e7.aspx	0	0	0	0	0	0	0	0	0	1.65341	11.18	4.60336	1.82289	0	5.21181	9.94418	2.06694	0	0	1.5769	35.4041	2.22063	0.871436	2.69488	41.1924	3.69852	3.10224
176	Benzoic acid	Organic acids	1251.31	1252.49	836	C00180,C00180,C00180,C00180,C00180	http://gmd.mpimp-golm.mpg.de/Analytes/17b178c8-9728-450b-a13a-7ccc5fc301c9.aspx	0	0	0	0	0	0	0	0	0	0	0	2.86597	5.81801	0	2.78611	0.547507	4.06415	0.634901	0	4.57584	3.08315	5.74037	2.81404	5.64111	0	6.79401	7.65865
240	Succinic acid	Organic acids	1310.36	1309.12	849	C00042,C00042,C00042,C00042,C00042	http://gmd.mpimp-golm.mpg.de/Analytes/1f4c55c2-6f41-4b79-b994-aacdf9d87c19.aspx	6.77441	0	0.877623	0.795255	4.04671	9.9244	1.31399	1.82929	4.13166	7.98997	0	2.51672	2.93547	0.965211	7.34444	12.4733	4.58496	19.9454	8.27187	9.12808	23.0566	8.87761	6.58993	15.8524	11.9024	8.26769	6.70552
250	Glyceric acid	Organic acids	1319.94	1323.06	888	C00258,C00258	http://gmd.mpimp-golm.mpg.de/Analytes/c926563f-1dd6-4eaf-b7ff-17cf3ab60d21.aspx	12.4584	7.29524	10.5359	8.77545	7.49226	8.6459	7.74544	0	7.32716	5.55884	3.62376	5.41799	18.2292	5.13464	8.86703	7.10205	17.4318	8.43791	6.94624	13.2064	15.774	24.8352	7.70241	10.2648	7.38174	11.749	26.555
270	2-methyl- Maleic acid	Organic acids	1345.09	1344.54	691	C01732,C02226,C02226,C02226	http://gmd.mpimp-golm.mpg.de/Analytes/a1f6c044-37a6-4c76-a1a8-ed4ac68a11ef.aspx	2.98006	3.66431	3.95833	4.70201	4.94913	1.24981	4.61469	0	0.876734	2.36515	1.751	10.3717	16.4492	0	7.05878	4.54496	8.81937	5.11009	6.18635	0	0	0	11.2867	2.51265	4.87916	7.36472	7.13594
277	Malic-acid	Organic acids	1365.91	1365.21	951		http://gmd.mpimp-golm.mpg.de/Analytes/4e7115f0-71e5-4d83-a7c8-46a7bc338ac5.aspx	0	0	0	0	0	0	0	0	0	0	2.77488	2.29933	4.08003	0	3.49594	4.15055	4.59829	3.07259	0	3.69562	0	4.23725	0	1.2779	0	3.91631	3.82653
313	2-methyl-Fumaric acid	Organic acids	1397.06	1393.35	868	C01732,C01732,C01732,C01732,C01732	http://gmd.mpimp-golm.mpg.de/Analytes/2766c8bd-f920-46e9-a2b3-fdf632398384.aspx	0	0	1.61052	0	1.68149	0	2.69406	0.300519	7.09285	2.16781	2.8112	5.42502	12.0574	1.41614	4.77914	3.59777	6.35722	4.40057	1.68319	0	3.84451	2.23967	8.12265	2.66488	2.27695	5.76749	4.53181
417	trans-3-hydroxy-Proline	Organic acids	1461.16	1461.49	649	C05147,C05147	http://gmd.mpimp-golm.mpg.de/Analytes/90d40ea4-d267-48c9-b29e-90d0536e140e.aspx	14.3424	6.65546	7.55144	6.16259	6.52659	0	7.13571	1.57083	18.237	3.44461	0	0	0	5.16412	28.5676	18.3925	87.2692	0	8.9949	257.662	12.0415	132.469	83.1491	89.3776	27.1228	95.3116	9.64441
453	2-(methylaminomethyl)-Tartronic acid	Organic acids	1488.47	1487.25	724		http://gmd.mpimp-golm.mpg.de/Analytes/bbc82d22-841b-4a69-a660-11e859331c9a.aspx	4.63347	1.97281	3.17885	2.22441	5.04396	8.94147	4.54745	0.497108	2.37706	3.63869	17.0215	23.3708	6.76898	6.59003	10.9392	12.8001	6.38443	0	4.2066	22.2668	35.8814	29.3943	13.9441	10.995	23.4008	0	0
462	Malic acid	Organic acids	1478.99	1480.36	795	C00149,C00711,C00711	http://gmd.mpimp-golm.mpg.de/Analytes/607dbf7c-9714-402b-b03a-2cc96dc5ce02.aspx	0	0	0.382388	0.141697	0.205758	0.198832	0.261243	0	0	1.16965	4.30898	0.848115	6.12923	0.638793	2.92604	6.02873	0	1.3588	1.90625	6.01574	2.98677	0	4.59566	6.84995	0	0	0
515	Pyroglutamic acid	Organic acids	1521.72	1522.17	820	C01879,C01879,C01879,C02237,C02238,C02238	http://gmd.mpimp-golm.mpg.de/Analytes/4f0fa9b6-514f-4ff4-98cc-0009bc08eb80.aspx	0	0	0	0	0	0	0	0	0	0.683161	2.67756	0	1.17184	1.65986	1.71989	2.40704	0	0	0	4.62485	12.5511	3.33624	1.40237	0	22.1233	2.99465	0
	probable Carboxylic acid	Organic acids	1532.6	1534.56	684	C00791,C00791,C00791,C00791	http://gmd.mpimp-golm.mpg.de/Analytes/43fac4cf-d222-4401-81d9-502cedfaea3e.aspx	27.4109	15.5617	24.5248	21.6596	20.1716	28.706	15.9997	0	8.27484	11.1767	12.4279	18.7376	5.26138	25.8006	15.9196	16.6086	11.1004	26.2437	26.3846	0.601563	39.5931	3.32562	10.2169	2.84304	31.0914	10.9348	4.99439
661	4-hydroxy-Benzoic acid	Organic acids	1633.29	1637.81	938	C00156,C00156,C00156,C00156	http://gmd.mpimp-golm.mpg.de/Analytes/268378c6-0982-40e1-96ac-1a26f13758a3.aspx	16.3047	8.6009	13.2889	9.80457	10.505	7.96876	10.8786	0.198821	1.43287	9.29658	6.73905	4.93364	4.13459	6.59003	5.94674	6.75246	5.05217	4.0754	6.02437	2.12349	3.58138	2.56444	2.89827	2.47011	3.2391	2.80569	3.23402
722	Oxaloacetate	Organic acids	1671.43	1671.11	830	C00036,C00036,C00036,C00036	http://gmd.mpimp-golm.mpg.de/Analytes/c2dc5eb0-a0d1-4099-89b6-97487847ec3f.aspx	7.26766	6.23644	8.58395	9.93945	8.65008	7.36901	6.59521	0.254503	2.63961	12.2091	14.196	6.86158	8.92404	5.99026	8.63858	0	4.21783	8.07128	9.70037	3.43901	6.02837	3.35561	2.25307	2.90059	6.60128	4.17349	4.69826
923	3-dehydro-Shikimic acid BP	Organic acids	1789.24	1787.02	641	C02637,C02637	http://gmd.mpimp-golm.mpg.de/Analytes/0cf37e18-8f38-46ca-bcb9-f014348d6eb3.aspx	7.41917	6.80121	8.67816	15.8008	11.3392	10.0258	9.32559	0	22.2701	7.8467	5.22525	5.59564	3.07428	5.17143	5.132	5.14708	4.76954	4.22612	6.16589	2.25541	5.63365	4.27067	4.2094	3.48214	3.96327	5.99623	4.0709
974	Isocitric acid	Organic acids	1805.4	1806.85	793	C00311,C00311,C00311	http://gmd.mpimp-golm.mpg.de/Analytes/b3caa3f7-99d7-46d8-b00c-f47fbb38f69f.aspx	0	0	0	0	0	0	0	0	0	0.854199	1.86299	3.3156	6.02952	0	3.8775	2.71039	7.07837	5.29142	0	0	0	0	0	0	0	0	0
1037	KDG	Organic acids	1837.05	1836.76	836		http://gmd.mpimp-golm.mpg.de/Analytes/8557d35e-f39b-4888-a2ac-e81d3a9b54a5.aspx	4.46253	15.6141	5.7036	12.1763	9.69295	0	9.68595	2.51957	1.92195	0	0	0	0	0	0	0	0	0	0	0	0	0	0	0	0	0	0
352	2,5-Diketopiperazine	Other	1424.08	1423.33	897	C02777	http://gmd.mpimp-golm.mpg.de/Analytes/5fd80286-9727-403e-81da-a5e25057a36f.aspx	2.25027	2.38182	0.995062	1.84875	3.06731	6.78186	0.9959	0	12.9851	7.78581	5.92656	17.0799	5.24428	4.26868	9.52774	0	16.8612	0	6.27257	5.47099	16.1939	6.19957	4.81431	8.99184	13.5202	3.88242	16.2243
595	3-ureido-Propionic acid	Other	1584.54	1585.93	906	C02642,C02642,C02642,C02642,C02642	http://gmd.mpimp-golm.mpg.de/Analytes/5e991472-5bc0-470c-b1d5-93400af432dd.aspx	7.77856	5.84724	6.94748	11.5602	9.01308	7.2053	9.51287	0.115584	1.08549	9.12863	7.02923	5.41139	2.86339	8.99009	6.13506	4.55055	4.55371	6.55354	5.33961	1.48925	3.75781	3.72975	2.81038	2.78229	4.60798	3.67276	2.41533
793	3-hydroxy-Indole	Other	1714.62	1714.79	681	C05658,C05658	http://gmd.mpimp-golm.mpg.de/Analytes/5e99354d-dce4-474e-a7d1-6bd69f69d36f.aspx	9.47978	6.4057	13.1765	8.38827	9.40397	5.23904	9.24399	2.72321	21.9626	7.58571	3.73512	14.5177	0	5.10579	13.9138	5.009	55.8974	5.54564	6.59139	63.4054	67.3622	0	0	52.8191	17.4895	0	50.1449
1130	Artemisinic acid	Other	1880.3	1880.19	707		http://gmd.mpimp-golm.mpg.de/Analytes/222f86b0-6f56-4d85-98b2-f1b0e146a747.aspx	21.0693	10.4799	0	0	0	0	9.24399	10.561	56.7747	0	0	0	0	0	0	0	0	0	9.41434	7.03978	12.1214	0	0	0	6.86547	0	10.2338
1407	Indole-3-acetaldehyde enol BP	Other	2061.22	2060.98	669	C00637,C00637,C00637	http://gmd.mpimp-golm.mpg.de/Analytes/acc0c870-4c38-43fe-ad41-ec1d010c6647.aspx	19.8298	10.6303	14.5224	9.7922	9.91509	11.4705	9.46815	0	0	7.9651	4.27339	5.36512	3.59103	6.72934	5.18883	4.57561	4.43899	4.5721	0	0	0	0	0	0	0	0	0
1484	trans-3,5-dimethoxy-4-hydroxy-Cinnamaldehyde	Other	2112.03	2108.73	670	C05610,C05610,C05610,C05610,C05610	http://gmd.mpimp-golm.mpg.de/Analytes/19562f2c-d456-46f2-bf17-0e201ed9da3e.aspx	6.32985	4.01061	6.91514	6.16983	7.2506	8.05198	7.31184	0	0	7.56625	6.90873	6.41832	5.69834	6.612	6.0059	5.18055	5.06584	4.59719	4.75074	2.65816	4.68159	0	3.89227	3.45772	4.65245	3.69852	3.2791
1350	similar to Inositol	Other/Alcohol	2010.27	2011.19	641		http://gmd.mpimp-golm.mpg.de/Analytes/7ea76895-67f0-4353-9087-42b96445a09e.aspx	5.21976	8.09353	7.68478	7.60477	3.75541	2.68146	2.7224	0	0	8.06167	14.7644	4.25411	25.4958	2.52891	10.0911	3.86232	14.1922	7.56971	10.8585	9.05354	26.6529	1.08585	58.7356	2.89629	5.58389	4.48374	3.1185
175	Ethanolamine	Other/Amine	1260.11	1260.67	624	C00189,C00189,C00189,C00189,C00189	http://gmd.mpimp-golm.mpg.de/Analytes/3771176a-f95b-494a-8172-e57260ac372c.aspx	0	0	7.25511	0	5.03536	6.07122	0	0.633531	2.31331	0.642865	7.57036	5.21486	8.09489	2.18966	6.46157	2.61727	20.5874	4.77528	0.72897	11.3987	8.13579	0	5.99507	5.49075	2.89434	6.21415	13.2953
907	Vanillic acid	Other/Benzenoid	1766.24	1765.58	859	C06672,C06672,C06672,C06672	http://gmd.mpimp-golm.mpg.de/Analytes/f85d521f-300f-493d-a0bc-17b2c5020bac.aspx	0	0	0	0	0	0	0	0	0	5.117	4.48482	6.23509	3.44448	6.78604	5.47185	6.43328	4.74738	6.5267	5.22529	1.74185	4.78062	2.36851	3.72679	3.3754	3.72208	3.84737	3.25014
1113	Allantoin	Other/Imidazole	1897	1895.7	734	C01551,C01551,C01551,C01551,C01551,C02348,C02350	http://gmd.mpimp-golm.mpg.de/Analytes/65bb54d2-6bf7-4a53-aa22-8abf71240005.aspx	11.9018	0	0	4.2535	8.59796	6.72596	5.09779	0	0	8.89807	5.25949	7.13388	3.84841	4.3749	5.54727	4.71844	4.59772	0	7.62358	2.10564	3.83629	0	1.52476	3.30169	1.804	2.63791	2.47599
1311	Indole-3-acetaldehyde enol MP	Other/Indole	1998.04	1995.7	793	C00637,C00637,C00637	http://gmd.mpimp-golm.mpg.de/Analytes/03cb01da-64b6-42ba-ba3f-0bc1523388b1.aspx	6.88068	11.1093	8.5021	7.34922	10.5371	7.8918	5.37632	399.378	0	3.79824	4.02862	5.17338	1.97946	5.46832	4.22535	4.54496	3.72971	5.08009	4.76824	2.07218	2.52229	1.76209	3.42495	2.61593	3.3697	2.62831	2.18817
185	Phosphoric acid	Other/Inorganic acid	1262.42	1262.56	864	C00009,C00009,C00009	http://gmd.mpimp-golm.mpg.de/Analytes/87daec85-6f71-4239-8d48-5590da42ce45.aspx	0	0	0	0.745129	0.14408	0.363648	0.609941	0	3.61289	3.1054	0.844413	0.687286	5.01161	3.69558	3.91792	11.0486	0.541456	6.40896	0.112763	0	6.48656	12.6357	5.63821	0	4.07455	11.7131	8.29508
1810	myo-Inositol-2-phosphate	Other/Inositol	2477.78	2473.02	780	C01177	http://gmd.mpimp-golm.mpg.de/Analytes/950b2577-2644-4c90-9a09-7fb040978efb.aspx	7.45531	5.10489	6.80212	7.4788	7.52387	7.64604	6.9391	0	0	4.38946	4.5879	5.41921	4.74297	4.89686	4.7537	4.89115	4.36203	4.74005	3.57011	2.96246	4.85612	5.40655	5.11894	4.82249	4.28197	4.60795	5.90464
45	Limonene	Other/Isoprenoid	1036.89	1039.78	788	C00521,C06078,C06078	http://gmd.mpimp-golm.mpg.de/Analytes/4b4f06fc-8293-455d-8fd5-c970cdb001ee.aspx	0	0	0	0	0	0	0	0	0	0	0	0	0	0	0	0	0	0	0	2.78946	0	4.21733	5.01931	6.18311	0	0	5.16512
108	Phosphoric acid monomethyl ester	Other/Monoalkyl phosphate	1167.37	1169.35	923		http://gmd.mpimp-golm.mpg.de/Analytes/4485adb0-af5f-4a51-bf60-702f4c975de2.aspx	1.86454	0	0	2.96869	0.746072	1.56161	2.11753	0	28.3546	4.81505	0.167252	3.96378	2.34012	7.76584	4.67772	6.08514	0	7.60683	1.27146	3.2286	3.33046	6.49198	5.35746	3.10534	3.26735	5.03758	2.99909
	probable Oxazanine	Other/Oxazanine	1656.58	1652.6	643		http://gmd.mpimp-golm.mpg.de/Analytes/9ca6902b-0e7d-47eb-ad2a-6283363344e1.aspx	13.1216	8.54654	12.5267	11.0433	11.0913	12.3749	10.9684	0.275678	2.46216	7.78581	5.62964	5.99054	2.9173	9.57196	5.85016	5.27602	4.09204	5.538	6.66158	1.10738	3.70339	2.56044	2.91182	3.02972	3.55764	2.40274	3.1701
1179	Adenine	Other/Nuclei acid	1796.42	1795.94	623	C00147,C00147,C00147,C00147,C00147	http://gmd.mpimp-golm.mpg.de/Analytes/731cb466-92cf-42dd-8df6-46d14933b38e.aspx	8.33265	4.83225	17.1427	9.21377	8.97147	7.23429	8.68244	306.385	0	0	0	5.27287	3.01672	6.76846	5.1429	5.51356	0	0	5.12042	0	0	5.55937	3.60271	1.91569	9.61861	3.72657	1.16482
581	2-(4-hydroxyphenyl)-Ethanol	Other/Phenol	1575.25	1575	615	C06044,C06044,C06044,C06044	http://gmd.mpimp-golm.mpg.de/Analytes/af5f6632-a8a6-4086-9b72-461c341a6682.aspx	32.969	14.3607	17.5462	12.7395	9.92527	11.0277	9.96443	0	3.80429	9.76167	4.92838	5.30533	2.31242	7.78913	5.7884	7.50795	4.19006	4.51228	6.2529	1.18306	3.14692	1.85725	2.36615	2.01409	2.89658	2.14198	2.44661
1469	Normetadrenaline	Other/Phenols	2109.79	2107.09	933	C05589,C05589	http://gmd.mpimp-golm.mpg.de/Analytes/b32c9293-4f92-4372-b66a-a023dc484f51.aspx	11.3147	7.64796	10.3274	8.67081	11.4309	10.4834	9.5438	0.286933	3.02329	7.29771	6.09505	6.02225	5.50132	6.55187	6.22039	5.56411	5.55375	7.1771	5.01853	2.18265	4.83304	0	3.13392	3.90763	2.99806	4.14634	4.3118
235	Lumichrome	Other/Pteridines	1332.56	1333.26	866	C01727,C01727,C01727	http://gmd.mpimp-golm.mpg.de/Analytes/c8aad2b4-640d-4e6b-9fdc-81d3e1cb8c42.aspx	0.920553	1.10894	0.758897	0.145458	0	8.1359	0	0.191779	13.2446	3.3386	8.33321	0	4.14388	2.2801	6.87586	9.32527	0	13.8341	6.69049	1.9278	2.84129	2.87327	6.10487	7.42359	2.69666	4.37207	2.01749
259	similar to Lumichrome	Other/Pteridines	1332.55	1332.04	790		http://gmd.mpimp-golm.mpg.de/Analytes/0e8e084c-0597-46d6-ad1f-23dda3374785.aspx	5.28262	2.45777	4.26485	1.98684	3.84381	6.91622	3.72335	0	0	5.07189	7.56468	0	4.18756	1.88335	5.20586	8.45502	0	4.07267	6.46603	1.46381	3.59801	2.90155	5.10762	6.24227	3.12598	4.37207	3.28226
2183	Adrenosterone	Other/Steroid	2901.14	2902.16	718	C05285,C05285	http://gmd.mpimp-golm.mpg.de/Analytes/173a1ba4-65c6-40c7-a951-85e0addd65ca.aspx	10.9373	0	7.27075	8.02963	7.7667	5.27725	6.60619	1.3485	0	5.03083	5.35639	5.68658	4.50364	5.64147	5.09464	6.70963	3.05327	4.77528	4.60333	3.41814	5.0218	6.6652	4.85702	5.73031	5.56649	6.72372	2.9788
	Probable Steroid/ steroid derivative	Other/Steroid	3298.55	3298.36	798	C03990,C03990	http://gmd.mpimp-golm.mpg.de/Analytes/78a1b071-8006-46a6-9508-41cba5d7964f.aspx	0	0	0	0	0	0	0	0	0	0	0	0	0	0	0	0	0	0	7.2897	3.68598	0	0	0	5.73252	0	5.51736	4.16416
653	6-deoxy-Mannopyranose	Sugar	1626.43	1629.4	638		http://gmd.mpimp-golm.mpg.de/Analytes/139426da-946c-4b36-ad93-d9bf348d0422.aspx	2.72848	2.65858	4.34897	3.16168	2.73064	1.74759	1.99948	0.0497058	0	9.97014	6.27159	5.99912	8.32351	3.05855	7.02448	9.08993	3.96319	9.51981	10.4393	2.96345	1.81279	5.13727	3.24225	4.63949	7.09246	3.11049	3.40206
790	Arabitol	Sugar	1707.57	1705.42	665	C00121,C00532,C01904,C01904,C01904	http://gmd.mpimp-golm.mpg.de/Analytes/27bccceb-7c09-4cb7-a5ab-891e281ca4da.aspx	6.21238	6.87111	5.72828	7.42865	8.05098	5.15695	7.24941	0	0.684594	8.07637	7.10993	6.23866	3.73616	6.89446	6.5365	6.8545	4.4955	8.88641	6.31906	3.12453	2.93411	4.14889	3.42494	4.66286	3.37724	3.72176	3.52271
843	Fucose BP	Sugar	1729.02	1727.88	710	C00382,C00507,C01018,C01018,C01018,C01018,C01019,C02095	http://gmd.mpimp-golm.mpg.de/Analytes/8bf35b59-a27b-44fe-ab3a-162b14d910d0.aspx	0	0	0	0	0	0	0	0	0	3.64175	4.30898	3.3951	3.72326	2.3384	3.94248	0	6.2474	0	0	0	0	0	0	0	0	0	0
942	similar to Fructose Derivate	Sugar	1789.22	1789.84	919	C00095,C00095,C00247,C01496,C02336,C02336,C05003,C05006,C10719,C10906	http://gmd.mpimp-golm.mpg.de/Analytes/35899d4d-8dab-4fa0-93c3-5e8b1faad591.aspx	11.3681	6.9692	8.77217	9.34466	9.71812	7.36667	9.47336	0.29478	0	12.1512	7.99169	7.40394	3.2651	6.6348	7.40393	8.49461	7.02438	6.26571	7.07016	1.47685	4.69636	3.40746	3.474	3.96276	0	6.59207	0
981	1-O-methyl-, alpha-Galactopyranoside	Sugar	1806.47	1807.73	603	C03619,C03619,not found	http://gmd.mpimp-golm.mpg.de/Analytes/f5c7fab2-95ea-4d5c-8a7e-4e7950eac88f.aspx	12.7547	11.7769	14.4085	12.6726	0	0	0	0	0.922499	0	0	0	0	0	0	0	0	0	0	0	0	0	0	0	0	0	0
1048	Psicose	Sugar	1838	1842.37	698	C00691,C01452,C06468,C06468,C06468	http://gmd.mpimp-golm.mpg.de/Analytes/da7f8065-9d55-4ea3-9007-a7d8f6c2ef7f.aspx	6.18067	5.03188	8.11345	9.77903	8.56313	0	9.17099	0	0	0	0	0	0	0	0	0	0	0	2.10278	13.9921	25.8416	0	23.8353	3.17493	0	3.69852	0
1103	Galactose	Sugar	1866.36	1862.43	745		http://gmd.mpimp-golm.mpg.de/Analytes/8b7d8385-586d-4ec6-8c88-3848d2c359d1.aspx	19.3726	10.2301	14.0893	9.77512	9.83914	11.356	9.44401	0	0	7.95846	4.26545	5.32822	3.53635	6.76458	5.32903	4.73303	0	4.71709	0	0	3.09488	2.09903	2.26688	2.5853	3.59227	3.12447	0
1142	Altrose	Sugar	1880.27	1881.18	745	C00198,C01487,C06464	http://gmd.mpimp-golm.mpg.de/Analytes/a332e63b-1637-404b-bc12-b2bbcccc055c.aspx	0	5.17087	8.36463	7.13928	8.33146	0	7.86281	0	1.05431	7.23944	7.07324	7.18852	10.1737	5.5531	6.87706	0	5.39234	5.51914	5.00901	2.7907	0	0	4.52802	4.66031	4.26517	0	4.33177
1323	Gluconic acid	Sugar	1984.83	1983.43	750	C00191,C00257,C00257	http://gmd.mpimp-golm.mpg.de/Analytes/05aee292-e223-48b5-b0b6-da88d117139d.aspx	0	11.0245	4.09272	2.35935	2.51055	2.48239	3.21163	0	16.1972	22.6438	21.9412	2.28075	0	2.59991	11.2275	3.81199	5.12477	20.1899	7.16283	0	0	11.9379	3.75348	15.4801	0	1.71284	10.8986
1431	N-acetyl-Mannosamine	Sugar	2067.98	2067.26	632	C03776	http://gmd.mpimp-golm.mpg.de/Analytes/595aa9a2-e490-4015-a499-dc73964dd449.aspx	0	0	0	0	0	0	0	0	0	7.63603	4.31771	5.14585	3.92159	0	4.99737	4.54496	4.43844	4.97699	0	1.72783	3.11272	0	2.4127	2.81227	3.72461	3.29945	3.34658
1619	Mannose-1-phosphate	Sugar	2238.31	2239.91	820	C00103,C00636,C00636	http://gmd.mpimp-golm.mpg.de/Analytes/c4228080-b139-44b0-9865-08e65b3abae5.aspx	6.73222	5.06783	6.67943	7.85716	6.87122	5.39814	8.88259	0	0	4.41296	4.69475	4.39329	5.11122	4.25038	4.55538	5.18519	3.2385	5.15674	5.26348	3.43735	4.45731	7.44367	4.91823	4.79026	8.37217	4.77921	4.52341
1689	Galacturonic acid-1-phosphate	Sugar	2376.58	2372.26	722		http://gmd.mpimp-golm.mpg.de/Analytes/2becf294-e52d-43e6-87c8-15f0f90409ec.aspx	2.33478	3.3359	5.18569	8.53744	5.97223	9.29681	7.27504	0.205072	1.47428	2.78592	5.56379	5.04417	6.1694	5.11531	5.06717	4.78571	4.26046	6.81264	4.76711	6.1593	8.95315	9.47876	11.5242	7.53443	10.2459	7.81698	12.376
1691	Mannose-6-phosphate BP	Sugar	2313.44	2313.2	768	C00275,C01236	http://gmd.mpimp-golm.mpg.de/Analytes/aebaecd3-762d-43a1-b5fb-e19dc99655a5.aspx	0	4.54054	5.89671	7.40939	5.01602	7.67928	5.78161	0	0	2.41485	4.53899	4.92393	5.09045	4.83113	4.28179	3.93735	3.74234	4.77528	4.50132	4.16343	6.34766	6.74998	8.65464	5.31938	7.39697	5.61535	8.29081
1761	D-Xylobiose	Sugar	2422.7	2424.82	688	C01630,C01630	http://gmd.mpimp-golm.mpg.de/Analytes/d699ceeb-3b2f-4331-8db0-5bea2995270e.aspx	5.25165	4.20452	5.79084	5.97583	6.54306	4.68969	6.07785	0	0	7.14147	7.72644	5.27287	7.67615	5.03825	6.02863	5.33721	5.19709	4.83954	5.24859	3.09878	4.58268	5.44434	3.00301	4.44797	7.20908	3.69852	3.82653
1903	Lactulose	Sugar	2609.73	2608.46	737		http://gmd.mpimp-golm.mpg.de/Analytes/f251734a-ef21-41ff-978d-d0c830ec2e4f.aspx	0	0	0	0	0	0	0	0	0	10.4155	9.88548	3.18602	4.28401	4.66976	5.76233	2.32379	5.42039	5.91376	6.46133	0.767976	2.28702	2.44147	2.0121	0	9.47949	1.82374	0
1916	Sucrose	Sugar	2622.87	2619.67	743	C00089,C00089,C00089,C00089	http://gmd.mpimp-golm.mpg.de/Analytes/19eba91e-4d0e-493e-8297-3466769c0c1b.aspx	3.50397	3.12372	4.60299	5.21687	5.74712	4.92453	5.88598	0	0	4.7842	5.49081	4.85678	5.64441	4.44267	4.94482	5.0613	4.36091	4.91751	4.0879	3.03348	4.61015	5.08212	4.21871	4.88864	5.45809	4.64046	4.55499
1923	beta-D-Fructofuranosyl-(2,1)-beta-D-Fructofuranose	Sugar	2656.5	2655.39	649	C01711	http://gmd.mpimp-golm.mpg.de/Analytes/4c322094-ec89-4613-8c01-4e8661d39e2b.aspx	3.88743	1.96871	5.06703	3.81281	5.79898	4.24076	6.65526	0.0839896	0.583921	5.63645	6.92192	4.69114	8.46272	5.85536	5.84213	6.51018	4.97951	3.67976	4.45465	8.27997	7.92196	7.18347	5.10325	8.43634	10.3313	7.76158	4.97691
1962	Lactose	Sugar	2683.11	2687.83	714		http://gmd.mpimp-golm.mpg.de/Analytes/4ce5cd17-2a64-499c-9b0a-75f3eeae8806.aspx	0	5.0061	6.41833	0	0	6.45292	5.63311	0.650881	0	9.98476	12.0959	5.44241	6.60283	6.95278	9.23958	10.1136	10.5037	12.2208	3.78277	2.22606	4.10074	2.16481	6.35613	2.67279	5.35198	0	5.595
2116	Maltitol	Sugar	2811.28	2812.6	745	C00185	http://gmd.mpimp-golm.mpg.de/Analytes/d0bb90eb-6322-452e-8e6e-5f284f95a6ff.aspx	2.81741	27.6752	4.14752	5.30318	4.48881	5.90506	5.71859	0	0	7.22615	8.49866	2.91062	4.97876	2.05102	5.27558	2.9499	4.01321	9.57629	3.72791	3.12761	5.87031	4.72167	15.4911	5.42095	4.15176	3.27361	9.7485
2129	Palatinose	Sugar	2817.18	2821.05	782	C01742,C01742,C01742,C01742	http://gmd.mpimp-golm.mpg.de/Analytes/f6fa68ff-c37a-4f69-9a98-8a25c541fbfc.aspx	1.92859	6.86498	4.80776	7.65825	6.37811	4.98756	6.69793	0	0	3.83835	6.08476	4.60861	6.26781	3.96365	4.88264	4.54645	4.29574	5.45577	3.86649	4.43288	6.81621	6.67629	7.26869	6.60673	7.91355	4.92181	6.4024
2150	alpha-D-Glucopyranosyl-(1,6)-D-glucitol	Sugar	2883.12	2885.76	847	C00252	http://gmd.mpimp-golm.mpg.de/Analytes/8d8a5b56-45c7-41f9-8272-70d1cab300ee.aspx	1.3412	2.19567	3.54055	8.72531	8.12437	5.03101	8.21688	0	0	2.43849	5.39483	5.15208	7.06109	4.11141	4.81069	4.37643	4.23889	5.71232	4.01673	4.93875	7.00482	6.81802	6.6799	6.63127	10.3878	5.3948	4.53048
2151	alpha-D-Glucopyranosyl-(1,6)-D-mannitol	Sugar	2894.4	2895.86	681	C00252	http://gmd.mpimp-golm.mpg.de/Analytes/5ee4ec45-ee76-43cc-a665-1c303c1094e5.aspx	2.12663	3.08078	2.19212	10.6589	0	8.00438	9.8916	0	0	0.915065	4.55463	5.33454	5.06623	1.63787	3.8102	5.07167	3.12635	4.77528	4.06213	3.47886	5.8902	6.10987	0	0	7.87544	2.37125	3.39819
2246	Galactinol	Sugar	2966.29	2969.63	713	C01235,C01235,C01235	http://gmd.mpimp-golm.mpg.de/Analytes/996989cd-4161-4d87-948f-3e152ac4d4b0.aspx	1.56232	1.72212	3.39023	3.85378	3.8416	3.60661	4.39892	0	0	3.07175	4.98283	4.85284	6.00777	3.72105	4.46356	3.64924	4.65563	4.7674	3.4164	2.4029	5.0272	4.79943	4.89082	3.67146	9.3784	3.69852	4.75621
187	Glycerol	Sugar alchool	1262.29	1264.63	670	C00116,C00116,C00116,C00116,C00116	http://gmd.mpimp-golm.mpg.de/Analytes/63f6a968-adf6-4473-a616-56660f46a73c.aspx	5.42216	6.66979	4.10077	3.86218	2.16935	4.64862	6.24502	0.701619	4.50474	7.79335	19.1096	3.78937	38.8865	17.1393	18.9735	47.7325	4.79717	12.5399	5.49673	28.2298	0	35.2186	19.9313	32.2149	0	40.889	8.72278

## Sheet: Anova SP
Supplementary Table 4. Differentially abundant metabolites (p-value ≤ 0.05, FDR corrected) found in SP90-3414 (drought-susceptive variety)
ID	Name	Class	p.value	FDR	Fisher's LSD
1672	Tricosane	Alkane	0.00098791	0.0033057	SP_4DI - SP_12DI	SP_PI - SP_12DI
615	Hexadecane	Alkane	0.00022382	0.00088512	SP_PI - SP_12DI	SP_PI - SP_4DI
308	Threonine	Amino acid	0.00014993	0.0006522	SP_4DI - SP_12DI	SP_PI - SP_12DI	SP_PI - SP_4DI
1089	Asparagine	Amino acid	3.71e-23	1.61e-21	SP_4DI - SP_12DI	SP_PI - SP_12DI	SP_PI - SP_4DI
727	Taurine	Amino acid	1.86e-06	1.47e-05	SP_PI - SP_12DI	SP_PI - SP_4DI
1810	myo-Inositol-2-phosphate	Inositol	6.36e-05	0.00029139	SP_PI - SP_12DI	SP_PI - SP_4DI
616	Digitoxose	Lipid	1.43e-06	1.24e-05	SP_4DI - SP_12DI	SP_PI - SP_12DI	SP_PI - SP_4DI
	probable Fatty Acyls	Lipid	0.0038693	0.01052	SP_12DI - SP_PI
	Probable Amino acid derivative	Amino acids derivative	0.0010865	0.0035009	SP_4DI - SP_12DI	SP_PI - SP_12DI
695	Dodecanoic acid	Lipid	5.5e-06	3.68e-05	SP_4DI - SP_12DI	SP_PI - SP_12DI
1626	Octadecanoic acid	Lipid	6.03e-05	0.00029139	SP_4DI - SP_12DI	SP_PI - SP_12DI
185	Phosphoric acid	Monoalkyl phosphate	0.0098006	0.023045	SP_12DI - SP_PI	SP_4DI - SP_PI
	Probable Oxazanine	Other/Oxazanine	4.27e-08	6.06e-07	SP_4DI - SP_12DI	SP_PI - SP_12DI	SP_PI - SP_4DI
595	3-ureido-Propionic acid	Organic acids	2.88e-05	0.00016418	SP_4DI - SP_12DI	SP_PI - SP_12DI	SP_PI - SP_4DI
661	4-hydroxy-Benzoic acid	Organic acids	3.66e-09	7.97e-08	SP_4DI - SP_12DI	SP_PI - SP_12DI	SP_PI - SP_4DI
163	Urea	Organic acids	2.78e-06	2.02e-05	SP_12DI - SP_PI	SP_4DI - SP_PI
97	Succinic semialdehyde	Organic acids	0.0015095	0.0046902	SP_4DI - SP_12DI	SP_PI - SP_12DI
923	3-dehydro-Shikimic acid	Organic acids	3.02e-05	0.00016418	SP_PI - SP_12DI	SP_PI - SP_4DI
1311	Indole-3-acetaldehyde enol MP	Other	2.08e-07	2.27e-06	SP_4DI - SP_12DI	SP_PI - SP_12DI	SP_PI - SP_4DI
1407	Indole-3-acetaldehyde enol BP	Other	3.46e-23	1.61e-21	SP_4DI - SP_12DI	SP_PI - SP_12DI	SP_PI - SP_4DI
907	Vanillic acid	Other/Benzenoid	8.65e-21	2.51e-19	SP_4DI - SP_12DI	SP_12DI - SP_PI	SP_4DI - SP_PI
581	2-(4-hydroxyphenyl)-Ethanol	Phenol	4.88e-08	6.06e-07	SP_4DI - SP_12DI	SP_PI - SP_12DI	SP_PI - SP_4DI
1469	Normetadrenaline	Phenols	0.012029	0.026834	SP_4DI - SP_12DI	SP_PI - SP_12DI
1431	N-acetyl-Mannosamine	Sugar	6.07e-09	1.06e-07	SP_4DI - SP_12DI	SP_12DI - SP_PI	SP_4DI - SP_PI
1923	beta-D-Fructofuranosyl-(2,1)-beta-D-Fructofuranose	Sugar	0.0088387	0.022617	SP_12DI - SP_PI
1103	Galactose	Sugar	0.018682	0.039642	SP_PI - SP_12DI
790	Arabitol	Sugar	1.66e-05	0.00010317	SP_4DI - SP_12DI	SP_PI - SP_12DI
1619	Mannose-1-phosphate	Sugar	0.010561	0.024179	SP_PI - SP_12DI	SP_PI - SP_4DI
