# Supplementary material for: Network Analyses and Data Integration of Proteomics and Metabolomics From Leaves of Two Contrasting Varieties of Sugarcane in Response to Drought
Source: Front Plant Sci. 2019 Nov 28;10:1524. doi: 10.3389/fpls.2019.01524 (PMC6892781; doi:10.3389/fpls.2019.01524)
Supplement: Supplementary Table 6 — Descriptive information about the metabolite-protein Network correlation at threshould 0.99 to CTC15 (drought-tolerant variety). [file Table_6.xlsx]

## Sheet: CTC_PI-12DI
Supplementary Table 6. Descriptive information about the metabolite-protein Network correlation at threshould 0.99 to CTC15 (drought-tolerant variety) - CTC-PI-12DI
Cluster	Metabolite ID	Metabolite Name	Protein ID	Protein Name	Correlation	weight	Enzyme Codes list	Pathway ID	Pathway Name	GOs
1	1391	Hexadecanoic acid	SCVPRT2073C10	barwin-like	Positive	0.999703	-	NA	NA	P:response to stress
1	1391	Hexadecanoic acid	SCCCLB1023F09	cathepsin b-like	Positive	0.998791	EC:3.4.22	NA	NA	P:biological_process	P:catabolic process
1	1391	Hexadecanoic acid	SCSFLR2031H06	cytochrome c oxidase subunit 5b-like	Positive	0.990944	EC:1.9.3.1	ec00190; ec01100	Oxidative phosphorylation; Metabolic pathways	P:generation of precursor metabolites and energy
1	1391	Hexadecanoic acid	SCRUHR1077B02	dead-box atp-dependent rna helicase 38	Positive	0.999714	-	NA	NA
1	1391	Hexadecanoic acid	SCCCCL7C04H12	heat shock protein 90- chloroplastic-like	Positive	0.996123	-	NA	NA	P:cellular process	P:protein metabolic process
1	1391	Hexadecanoic acid	SCCCCL4014A08	heterodimeric geranylgeranyl pyrophosphate synthase small chloroplastic	Positive	0.995393	EC:2.5.1.29	ec00900; ec01100; ec01110; ec01130	Terpenoid backbone biosynthesis; Metabolic pathways; Biosynthesis of secondary metabolites; Biosynthesis of antibiotics	P:cellular process	P:lipid metabolic process
1	1391	Hexadecanoic acid	SCCCST1C06G09	hydroxyphenylpyruvate reductase-like	Positive	0.993769	EC:1.1.1.237	ec00130; ec00350; ec00360; ec00960; ec01100; ec01110	Ubiquinone and other terpenoid-quinone biosynthesis; Tyrosine metabolism; Phenylalanine metabolism; Tropane, piperidine and pyridine alkaloid biosynthesis; Metabolic pathways; Biosynthesis of secondary metabolites	P:metabolic process		P:protein metabolic process
1	1391	Hexadecanoic acid	SCAGLR2026D06	magnesium-protoporphyrin ix monomethyl ester	Positive	0.995273	EC:1.14.13.81	ec00860; ec01100; ec01110	Porphyrin and chlorophyll metabolism; Metabolic pathways; Biosynthesis of secondary metabolites	P:metabolic process	P:cellular process
1	1391	Hexadecanoic acid	SCQSLB1049G04	ml domain protein	Positive	0.996107	-	NA	NA	P:protein metabolic process
1	1391	Hexadecanoic acid	SCAGAM2126G09	nad h-quinone oxidoreductase subunit chloroplastic	Positive	0.990069	-	NA	NA	P:metabolic process
1	1391	Hexadecanoic acid	SCCCCL4012D10	polypyrimidine tract-binding protein homolog 3-like isoform	Positive	0.991893	-	NA	NA
1	1391	Hexadecanoic acid	SCBGLR1114F09	probable adp-ribosylation factor gtpase-activating protein agd11-like	Positive	0.994528	-	NA	NA
1	1391	Hexadecanoic acid	SCCCLR1C07G02	ras-related protein rabh1b	Positive	0.991793	-	NA	NA	P:transport	P:signal transduction
1	1391	Hexadecanoic acid	SCJLRZ1024H09	salt tolerance expressed	Positive	0.997751	-	NA	NA	P:cellular process	P:response to stress
1	1391	Hexadecanoic acid	SCUTRZ3071B08	unknown	Positive	0.993028	-	NA	NA			P:response to stress
2	114	3-Methyl-2-oxopentanoic-acid	SCCCLR1C07H11	26s protease regulatory subunit 6b homolog	Positive	0.992234	EC:3.6.4.3	NA	NA	P:protein metabolic process	P:catabolic process	P:secondary metabolic process	P:biosynthetic process
2	114	3-Methyl-2-oxopentanoic-acid	SCJFLR1073D12	aldehyde dehydrogenase family 2 member mitochondrial-like	Positive	0.998063	EC:1.2.1.3	ec00010; ec00053; ec00071; ec00280; ec00310; ec00330; ec00340; ec00380; ec00410; ec00561; ec00620; ec00625; ec00903; ec00981; ec01100; ec01110; ec01120; ec01130	Glycolysis / Gluconeogenesis; Ascorbate and aldarate metabolism; Fatty acid degradation; Valine, leucine and isoleucine degradation; Lysine degradation; Arginine and proline metabolism; Histidine metabolism; Tryptophan metabolism; beta-Alanine metabolism; Glycerolipid metabolism; Pyruvate metabolism; Chloroalkane and chloroalkene degradation; Limonene and pinene degradation; Insect hormone biosyn…	P:generation of precursor metabolites and energy	P:photosynthesis	P:photosynthesis	P:biosynthetic process
2	114	3-Methyl-2-oxopentanoic-acid	SCJFSB1014F03.b	chlorophyll a-b binding protein cp24 chloroplastic	Positive	0.992526	-	NA	NA	P:metabolic process	P:response to abiotic stimulus
2	114	3-Methyl-2-oxopentanoic-acid	SCBFRT1072H11	peroxidase 5-like	Positive	0.997808	EC:1.11.1.7	ec00940; ec01100; ec01110	Phenylpropanoid biosynthesis; Metabolic pathways; Biosynthesis of secondary metabolites	P:metabolic process	P:response to stress
2	114	3-Methyl-2-oxopentanoic-acid	SCRUFL1115H03.b	proteasome subunit beta type 1	Positive	0.996047	EC:3.4.25	NA	NA
2	1350	similar to Inositol	SCJFLR1073D12	aldehyde dehydrogenase family 2 member mitochondrial-like	Positive	0.991737	EC:1.2.1.3	ec00010; ec00053; ec00071; ec00280; ec00310; ec00330; ec00340; ec00380; ec00410; ec00561; ec00620; ec00625; ec00903; ec00981; ec01100; ec01110; ec01120; ec01130	Glycolysis / Gluconeogenesis; Ascorbate and aldarate metabolism; Fatty acid degradation; Valine, leucine and isoleucine degradation; Lysine degradation; Arginine and proline metabolism; Histidine metabolism; Tryptophan metabolism; beta-Alanine metabolism; Glycerolipid metabolism; Pyruvate metabolism; Chloroalkane and chloroalkene degradation; Limonene and pinene degradation; Insect hormone biosyn…	P:generation of precursor metabolites and energy	P:photosynthesis
2	1350	similar to Inositol	SCBFRT1072H11	peroxidase 5-like	Positive	0.991204	EC:1.11.1.7	ec00940; ec01100; ec01110	Phenylpropanoid biosynthesis; Metabolic pathways; Biosynthesis of secondary metabolites	P:metabolic process	P:response to stress
2	1847	O-Benzoyl-beta-D-glucoside	SCCCLR1C07H11	26s protease regulatory subunit 6b homolog	Positive	0.995842	EC:3.6.4.3	NA	NA	P:protein metabolic process	P:catabolic process
2	1847	O-Benzoyl-beta-D-glucoside	SCJFLR1073D12	aldehyde dehydrogenase family 2 member mitochondrial-like	Positive	0.996401	EC:1.2.1.3	ec00010; ec00053; ec00071; ec00280; ec00310; ec00330; ec00340; ec00380; ec00410; ec00561; ec00620; ec00625; ec00903; ec00981; ec01100; ec01110; ec01120; ec01130	Glycolysis / Gluconeogenesis; Ascorbate and aldarate metabolism; Fatty acid degradation; Valine, leucine and isoleucine degradation; Lysine degradation; Arginine and proline metabolism; Histidine metabolism; Tryptophan metabolism; beta-Alanine metabolism; Glycerolipid metabolism; Pyruvate metabolism; Chloroalkane and chloroalkene degradation; Limonene and pinene degradation; Insect hormone biosyn…	P:generation of precursor metabolites and energy	P:photosynthesis
2	1847	O-Benzoyl-beta-D-glucoside	SCJFSB1014F03.b	chlorophyll a-b binding protein cp24 chloroplastic	Positive	0.995963	-	NA	NA	P:metabolic process	P:response to abiotic stimulus
2	1847	O-Benzoyl-beta-D-glucoside	SCBFRT1072H11	peroxidase 5-like	Positive	0.99677	EC:1.11.1.7	ec00940; ec01100; ec01110	Phenylpropanoid biosynthesis; Metabolic pathways; Biosynthesis of secondary metabolites	P:metabolic process	P:response to stress
2	1847	O-Benzoyl-beta-D-glucoside	SCRUFL1115H03.b	proteasome subunit beta type 1	Positive	0.996978	EC:3.4.25	NA	NA
3	1268	Galacturonic acid	SCUTRZ3071H01	dead-box atp-dependent rna helicase chloroplastic	Negative	-0.990099	-	NA	NA	P:response to biotic stimulus		P:cellular process
3	1268	Galacturonic acid	SCMCRZ3064A10	protoporphyrinogen chloroplastic	Positive	0.991306	EC:1.3.3.4	ec00860; ec01100; ec01110	Porphyrin and chlorophyll metabolism; Metabolic pathways; Biosynthesis of secondary metabolites	P:biosynthetic process	P:catabolic process
3	1377	Galactaric acid	SCUTRZ3071H01	dead-box atp-dependent rna helicase chloroplastic	Negative	-0.991855	-	NA	NA	P:response to biotic stimulus
3	1377	Galactaric acid	SCCCRZ3004G04	wd40-like beta propeller repeat family protein	Negative	-0.991373	-	NA	NA	P:metabolic process
3	1955	17beta- Estradiol	SCUTRZ3071H01	dead-box atp-dependent rna helicase chloroplastic	Negative	-0.993363	-	NA	NA	P:response to biotic stimulus
3	1955	17beta- Estradiol	SCCCRZ3004G04	wd40-like beta propeller repeat family protein	Negative	-0.992882	-	NA	NA	P:metabolic process
