# Supplementary material for: Network Analyses and Data Integration of Proteomics and Metabolomics From Leaves of Two Contrasting Varieties of Sugarcane in Response to Drought
Source: Front Plant Sci. 2019 Nov 28;10:1524. doi: 10.3389/fpls.2019.01524 (PMC6892781; doi:10.3389/fpls.2019.01524)
Supplement: Supplementary Table 7 — Descriptive information about the metabolite-protein Network correlation at threshould 0.99 to SP90-3414 (drought-susceptible variety). [file Table_7.xlsx]

## Sheet: SP_PI-4DI
Supplementary Table 7. Descriptive information about the metabolite-protein Network correlation at threshould 0.99 to SP90-3414 (drought-susceptible variety) SP-PI-4DI
Cluster	Metabolite id	Metabolite Name	Protein ID	Protein Name	Correlation	weight	Enzyme Codes list	Pathway ID	Pathway Name	GO
1	1179	Adenine	SCMCRT2102A01	14-3-3-like protein	Positive	0.999692	-	NA	NA	P:biological process	P:protein metabolic process	P:catabolic process
1	1179	Adenine	SCEZRZ1015F05	26s proteasome non-atpase regulatory subunit 2 homolog a-like	Positive	0.990971	-	NA	NA	P:metabolic process
1	1179	Adenine	SCVPFL3044F05	cinnamyl-alcohol dehydrogenase family protein	Positive	0.997487	EC:2.7.9.1	ec00620; ec00710; ec00720; ec01100; ec01120	Pyruvate metabolism; Carbon fixation in photosynthetic organisms; Carbon fixation pathways in prokaryotes; Metabolic pathways; Microbial metabolism in diverse environments	P:cellular process	P:protein metabolic process	P:catabolic process
1	1179	Adenine	SCCCLR1048F10	dnaj protein homolog	Positive	0.994846	EC:2.5.1.18	ec00480; ec00980; ec00982; ec00983; ec01100	Glutathione metabolism; Metabolism of xenobiotics by cytochrome P450; Drug metabolism - cytochrome P450; Drug metabolism - other enzymes; Metabolic pathways	P:metabolic process	P:cellular process	P:biosynthetic process	P:lipid metabolic process	P:carbohydrate metabolic process	P:response to abiotic stimulus
1	1179	Adenine	SCAGFL1089C03	glutathione s-transferase	Positive	0.999645	-	NA	NA	P:cellular homeostasis
1	1179	Adenine	SCJFRZ2010B03	histone h1	Positive	0.998022	-	NA	NA	P:cellular process	P:cellular component organization
1	1179	Adenine	SCEQRT2026E04	peroxisomal -2-hydroxy-acid oxidase glo1-like	Positive	0.99956	-	NA	NA
1	1179	Adenine	SCEZSD1080E02	protease do-like chloroplastic	Negative	-0.990794	EC:3.4.25	NA	NA	P:cellular process	P:protein metabolic process	P:response to stress	P:response to abiotic stimulus
1	1179	Adenine	SCSBAM1085E11	proteasome subunit alpha type 3	Positive	0.999453	EC:3.6.1.1	ec00190	Oxidative phosphorylation	P:metabolic process	P:cellular process	P:cellular process	P:nucleobase-containing compound metabolic process
1	1179	Adenine	SCEZRT2019C05	soluble inorganic pyrophosphatase	Positive	0.995929	EC:1.1.1.195	ec00940; ec01100; ec01110	Phenylpropanoid biosynthesis; Metabolic pathways; Biosynthesis of secondary metabolites	P:cellular process	P:biosynthetic process	P:carbohydrate metabolic process
1	1179	Adenine	SCCCCL1001A02	translocase of chloroplast chloroplastic-like	Negative	-0.991215	-	NA	NA	P:generation of precursor metabolites and energy
1	1311	Indole-3-acetaldehyde enol	SCMCRT2102A01	14-3-3-like protein	Positive	0.999728	-	NA	NA	P:biological process	P:protein metabolic process	P:catabolic process
1	1311	Indole-3-acetaldehyde enol	SCEZRZ1015F05	26s proteasome non-atpase regulatory subunit 2 homolog a-like	Positive	0.991535	-	NA	NA	P:metabolic process
1	1311	Indole-3-acetaldehyde enol	SCVPFL3044F05	cinnamyl-alcohol dehydrogenase family protein	Positive	0.997455	-	NA	NA	P:cellular process	P:protein metabolic process	P:catabolic process
1	1311	Indole-3-acetaldehyde enol	SCCCLR1048F10	dnaj protein homolog	Positive	0.994516	EC:2.5.1.18	ec00480; ec00980; ec00982; ec00983; ec01100	Glutathione metabolism; Metabolism of xenobiotics by cytochrome P450; Drug metabolism - cytochrome P450; Drug metabolism - other enzymes; Metabolic pathways	P:metabolic process	P:cellular process	P:biosynthetic process	P:lipid metabolic process	P:carbohydrate metabolic process	P:response to abiotic stimulus
1	1311	Indole-3-acetaldehyde enol	SCAGFL1089C03	glutathione s-transferase	Positive	0.999774	-	NA	NA	P:cellular homeostasis
1	1311	Indole-3-acetaldehyde enol	SCJFRZ2010B03	histone h1	Positive	0.998013	EC:1.1.3.15	ec00630; ec01100; ec01110; ec01120; ec01130	Glyoxylate and dicarboxylate metabolism; Metabolic pathways; Biosynthesis of secondary metabolites; Microbial metabolism in diverse environments; Biosynthesis of antibiotics	P:cellular process	P:cellular component organization
1	1311	Indole-3-acetaldehyde enol	SCEQRT2026E04	peroxisomal-2-hydroxy-acid oxidase glo1-like	Positive	0.999554	EC:3.4.21	NA	NA
1	1311	Indole-3-acetaldehyde enol	SCEZSD1080E02	protease do-like chloroplastic	Negative	-0.990125	EC:3.4.25	NA	NA	P:cellular process	P:protein metabolic process	P:response to stress	P:response to abiotic stimulus
1	1311	Indole-3-acetaldehyde enol	SCSBAM1085E11	proteasome subunit alpha type 3	Positive	0.999425	EC:3.6.1.1	ec00190	Oxidative phosphorylation	P:metabolic process	P:cellular process	P:nucleobase-containing compound metabolic process
1	1311	Indole-3-acetaldehyde enol	SCEZRT2019C05	soluble inorganic pyrophosphatase	Positive	0.995628	EC:1.1.1.195	ec00940; ec01100; ec01110	Phenylpropanoid biosynthesis; Metabolic pathways; Biosynthesis of secondary metabolites	P:cellular process	P:biosynthetic process	P:carbohydrate metabolic process
1	1311	Indole-3-acetaldehyde enol	SCCCCL1001A02	translocase of chloroplast chloroplastic-like	Negative	-0.99095	-	NA	NA	P:generation of precursor metabolites and energy
1	1359	Octadecanal	SCMCRT2102A01	14-3-3-like protein	Positive	0.998878	-	NA	NA	P:biological process	P:protein metabolic process	P:catabolic process
1	1359	Octadecanal	SCVPFL3044F05	cinnamyl-alcohol dehydrogenase family protein	Positive	0.997231	-	NA	NA	P:cellular process	P:protein metabolic process	P:catabolic process
1	1359	Octadecanal	SCCCLR1048F10	dnaj protein homolog	Positive	0.99619	EC:2.5.1.18	ec00480; ec00980; ec00982; ec00983; ec01100	Glutathione metabolism; Metabolism of xenobiotics by cytochrome P450; Drug metabolism - cytochrome P450; Drug metabolism - other enzymes; Metabolic pathways	P:metabolic process	P:cellular process	P:biosynthetic process	P:lipid metabolic process	P:carbohydrate metabolic process	P:response to abiotic stimulus
1	1359	Octadecanal	SCAGFL1089C03	glutathione s-transferase	Positive	0.998343	-	NA	NA	P:cellular homeostasis
1	1359	Octadecanal	SCJFRZ2010B03	histone h1	Positive	0.997623	EC:1.1.3.15	ec00630; ec01100; ec01110; ec01120; ec01130	Glyoxylate and dicarboxylate metabolism; Metabolic pathways; Biosynthesis of secondary metabolites; Microbial metabolism in diverse environments; Biosynthesis of antibiotics	P:cellular process	P:cellular component organization
1	1359	Octadecanal	SCEQRT2026E04	peroxisomal-2-hydroxy-acid oxidase glo1-like	Positive	0.998965	EC:3.4.21	NA	NA
1	1359	Octadecanal	SCEZSD1080E02	protease do-like chloroplastic	Negative	-0.993265	EC:3.4.25	NA	NA	P:cellular process	P:protein metabolic process	P:response to stress	P:response to abiotic stimulus
1	1359	Octadecanal	SCSBAM1085E11	proteasome subunit alpha type 3	Positive	0.998973	EC:3.6.1.1	ec00190	Oxidative phosphorylation	P:metabolic process	P:cellular process	P:cellular process	P:nucleobase-containing compound metabolic process
1	1359	Octadecanal	SCEZRT2019C05	soluble inorganic pyrophosphatase	Positive	0.996882	EC:1.1.1.195	ec00940; ec01100; ec01110	Phenylpropanoid biosynthesis; Metabolic pathways; Biosynthesis of secondary metabolites	P:cellular process	P:biosynthetic process	P:carbohydrate metabolic process
1	1359	Octadecanal	SCCCCL1001A02	translocase of chloroplast chloroplastic-like	Negative	-0.990573	-	NA	NA	P:generation of precursor metabolites and energy
1	1626	Octadecanoic acid	SCMCRT2102A01	14-3-3-like protein	Negative	-0.994854	-	NA	NA	P:biological process	P:protein metabolic process	P:catabolic process
1	1626	Octadecanoic acid	SCVPFL3044F05	cinnamyl-alcohol dehydrogenase family protein	Negative	-0.992667	-	NA	NA	P:cellular process	P:protein metabolic process	P:catabolic process
1	1626	Octadecanoic acid	SCAGFL1089C03	glutathione s-transferase	Negative	-0.995542	-	NA	NA	P:cellular homeostasis
1	1626	Octadecanoic acid	SCJFRZ2010B03	histone h1	Negative	-0.993321	EC:1.1.3.15	ec00630; ec01100; ec01110; ec01120; ec01130	Glyoxylate and dicarboxylate metabolism; Metabolic pathways; Biosynthesis of secondary metabolites; Microbial metabolism in diverse environments; Biosynthesis of antibiotics	P:cellular process	P:cellular component organization
1	1626	Octadecanoic acid	SCEQRT2026E04	peroxisomal -2-hydroxy-acid oxidase glo1-like	Negative	-0.994392	EC:3.4.21	NA	NA
1	1626	Octadecanoic acid	SCJLLR1101A02	probable histone h2a variant 3	Positive	0.991293	EC:3.4.25	NA	NA	P:protein metabolic process	P:catabolic process	F:hydrolase activity
1	1626	Octadecanoic acid	SCSBAM1085E11	proteasome subunit alpha type 3	Negative	-0.994112	EC:2.4.1.14; EC:2.4.1.13	ec00500; ec01100; ec00500; ec01100	Starch and sucrose metabolism; Metabolic pathways; Starch and sucrose metabolism; Metabolic pathways	P:metabolic process	P:cellular process	P:nucleobase-containing compound metabolic process
2	297	allo-Threonine	SCJFRZ2009B04	4-hydroxy-4-methyl-2-oxoglutarate aldolase 2	Positive	0.99162	EC:4.1.1.3; EC:4.1.3.17; EC:1.1.1.38; EC:1.1.1.40	; ec00362; ec00660; ec01100; ec01120; ec00620; ec00620; ec00710; ec01100; ec01120	; Benzoate degradation; C5-Branched dibasic acid metabolism; Metabolic pathways; Microbial metabolism in diverse environments; Pyruvate metabolism; Pyruvate metabolism; Carbon fixation in photosynthetic organisms; Metabolic pathways; Microbial metabolism in diverse environments	P:metabolic process	P:cellular process
2	297	allo-Threonine	SCEQAM1036A06	sucrose-phosphate synthase	Positive	0.992235	EC:1.1.1.195	ec00940; ec01100; ec01110	Phenylpropanoid biosynthesis; Metabolic pathways; Biosynthesis of secondary metabolites	P:cellular process	P:transport
3	108	Phosphoric acid monomethyl ester	SCCCLR1001H04	ubiquinol-cytochrome c reductase complex 14 kda protein	Positive	0.992364	-	NA	NA	P:generation of precursor metabolites and energy
4	417	trans-3-hydroxy-Proline	SCACCL6007G08	cytosolic orthophosphate dikinase	Positive	0.991781	EC:2.5.1.18	ec00480; ec00980; ec00982; ec00983; ec01100	Glutathione metabolism; Metabolism of xenobiotics by cytochrome P450; Drug metabolism - cytochrome P450; Drug metabolism - other enzymes; Metabolic pathways	P:metabolic process
4	417	trans-3-hydroxy-Proline	SCRLLR1109G08	monothiol glutaredoxin- chloroplastic	Positive	0.99065	EC:1.1.3.15	ec00630; ec01100; ec01110; ec01120; ec01130	Glyoxylate and dicarboxylate metabolism; Metabolic pathways; Biosynthesis of secondary metabolites; Microbial metabolism in diverse environments; Biosynthesis of antibiotics	P:cellular process	P:cellular component organization

## Sheet: SP_PI-12DI
Supplementary Table 6. Descriptive information about the metabolite-protein Network correlation at threshould 0.99 to SP90-3414 (drought-susceptible variety) SP-PI-12DI
Cluster	Metabolite id	Metabolite Name	Protein ID	Protein Name	Correlation	weight	Enzyme Codes list	Pathway ID	Pathway Name	GO
1	153	probable amino acid derivative	SCBGFL4048C01	co-chaperone protein sba1	Negative	-0.992694	-	NA	NA
1	153	probable amino acid derivative	SCCCLR1075F03	purple acid phosphatase precursor	Negative	-0.991264	EC:3.1.3.2	ec00730; ec00740; ec01100	Thiamine metabolism; Riboflavin metabolism; Metabolic pathways	P:phosphate ion homeostasis	P:protein dephosphorylation	P:response to osmotic stress	P:response to cadmium ion
1	297	allo-Threonine	SCCCLR1001F04	cold acclimation protein	Negative	-0.991344	-	NA	NA	P:response to stress	P:response to water
1	297	allo-Threonine	SCCCLR1067D05	mitochondrial outer membrane protein porin 5-like	Positive	0.996285	-	NA	NA	P:regulation of anion transmembrane transport	P:transmembrane transport	P:anion transport
1	297	allo-Threonine	SCCCRZ2002F04	clathrin heavy chain 1-like	Negative	-0.99165	-	NA	NA	P:vesicle-mediated transport	P:intracellular protein transport
1	297	allo-Threonine	SCCCST3002H03	dip protein	Negative	-0.991197	-	NA	NA	P:response to stress
1	297	allo-Threonine	SCQGLR1041H09	glucose-induced degradation protein 8 homolog	Negative	-0.991617	-	NA	NA
1	297	allo-Threonine	SCRULB1060G07	cobw domain-containing protein 1-like	Negative	-0.990111	-	NA	NA
5	308	Threonine	SCCCLR2C03F11	annexin p35	Positive	0.991778	-	NA	NA
1	417	trans-3-hydroxy-Proline	SCCCLR1001G12	guanosine nucleotide diphosphate dissociation inhibitor 2	Positive	0.995906	-	NA	NA	P:protein transport	P:regulation of catalytic activity
1	417	trans-3-hydroxy-Proline	SCCCLR1075F03	purple acid phosphatase precursor	Positive	0.997448	EC:3.1.3.2	ec00730; ec00740; ec01100	Thiamine metabolism; Riboflavin metabolism; Metabolic pathways	P:phosphate ion homeostasis	P:protein dephosphorylation	P:response to osmotic stress	P:response to cadmium ion
1	417	trans-3-hydroxy-Proline	SCCCLR1C02B02	aconitate cytoplasmic	Positive	0.99081	EC:4.2.1.3	ec00020; ec00630; ec00720; ec01100; ec01110; ec01120; ec01130	Citrate cycle (TCA cycle); Glyoxylate and dicarboxylate metabolism; Carbon fixation pathways in prokaryotes; Metabolic pathways; Biosynthesis of secondary metabolites; Microbial metabolism in diverse environments; Biosynthesis of antibiotics	P:glyoxylate cycle
4	453	2-(methylaminomethyl)-Tartronic acid	SCCCLR1079B06	phosphoglycerate cytosolic	Positive	0.991464	EC:2.7.2.3	ec00010; ec00710; ec01100; ec01110; ec01120; ec01130	Glycolysis / Gluconeogenesis; Carbon fixation in photosynthetic organisms; Metabolic pathways; Biosynthesis of secondary metabolites; Microbial metabolism in diverse environments; Biosynthesis of antibiotics	P:glycolytic process	P:response to cadmium ion	P:response to arsenic-containing substance	P:response to endoplasmic reticulum stress
4	453	2-(methylaminomethyl)-Tartronic acid	SCUTAM2089E05	beta-amylase	Negative	-0.991545	EC:3.2.1.2; EC:3.2.1.1	ec00500; ec01100; ec00500; ec01100	Starch and sucrose metabolism; Metabolic pathways; Starch and sucrose metabolism; Metabolic pathways	P:polysaccharide catabolic process
1	616	Digitoxose	SCCCLR1067D05	mitochondrial outer membrane protein porin 5-like	Positive	0.991281	-	NA	NA	P:regulation of anion transmembrane transport	P:transmembrane transport	P:anion transport
1	616	Digitoxose	SCMCCL6051E03	lysosomal alpha-mannosidase	Negative	-0.990473	EC:3.2.1.24	ec00511	Other glycan degradation	P:protein deglycosylation	P:microtubule nucleation	P:mannose metabolic process	P:cysteine biosynthetic process
2	688	N-(3-aminopropyl)Morpholine	SCAGFL1089C03	glutathione s-transferase gstf2	Negative	-0.990254	EC:2.5.1.18	ec00480; ec00980; ec00982; ec00983; ec01100	Glutathione metabolism; Metabolism of xenobiotics by cytochrome P450; Drug metabolism - cytochrome P450; Drug metabolism - other enzymes; Metabolic pathways	P:metabolic process
1	793	3-hydroxy-Indole	SCBGFL4048C01	co-chaperone protein sba1	Positive	0.996186	-	NA	NA
1	793	3-hydroxy-Indole	SCCCLR1075F03	purple acid phosphatase precursor	Positive	0.992195	EC:3.1.3.2	ec00730; ec00740; ec01100	Thiamine metabolism; Riboflavin metabolism; Metabolic pathways	P:protein dephosphorylation	P:response to osmotic stress	P:response to cadmium ion
1	793	3-hydroxy-Indole	SCEQLR1091F02	purple acid phosphatase precursor	Positive	0.993025	EC:3.1.3.2	ec00730; ec00740; ec01100	Thiamine metabolism; Riboflavin metabolism; Metabolic pathways	P:phosphate ion homeostasis	P:protein dephosphorylation	P:response to osmotic stress	P:response to cadmium ion
2	981	alpha-1-O-methyl-Galactopyranoside	SCAGFL1089C03	glutathione s-transferase gstf2	Negative	-0.991035	EC:2.5.1.18	ec00480; ec00980; ec00982; ec00983; ec01100	Glutathione metabolism; Metabolism of xenobiotics by cytochrome P450; Drug metabolism - cytochrome P450; Drug metabolism - other enzymes; Metabolic pathways	P:metabolic process
2	981	alpha-1-O-methyl-Galactopyranoside	SCBGLR1082B02	splicing factor 3b subunit 4-like	Positive	0.990559	-	NA	NA
2	981	alpha-1-O-methyl-Galactopyranoside	SCBGRT3073A05	skp1-like protein 1a	Positive	0.993025	-	NA	NA	P:phosphorylation	P:ubiquitin-dependent protein catabolic process
2	981	alpha-1-O-methyl-Galactopyranoside	SCCCCL3140F07	plasminogen activator inhibitor 1 rna-binding protein	Positive	0.996627	-	NA	NA
2	981	alpha-1-O-methyl-Galactopyranoside	SCCCLB1C06G11	o-methyltransferase zrp4	Positive	0.991788	EC:2.1.1	NA	NA	P:methylation
2	981	alpha-1-O-methyl-Galactopyranoside	SCCCLR1079G07	60s ribosomal protein l37a	Positive	0.995891	-	NA	NA	P:translation
2	981	alpha-1-O-methyl-Galactopyranoside	SCCCLR1C03G09	chalcone-flavanone isomerase	Positive	0.991309	EC:5.5.1.6	ec00941; ec01100; ec01110	Flavonoid biosynthesis; Metabolic pathways; Biosynthesis of secondary metabolites	P:flavonoid biosynthetic process
2	981	alpha-1-O-methyl-Galactopyranoside	SCCCRZ1C01A06	cop9 signalosome complex subunit 7 isoform x2	Positive	0.993613	-	NA	NA	P:protein deubiquitination	P:photomorphogenesis	P:positive regulation of transcription, DNA-templated	P:histone methylation	P:COP9 signalosome assembly	P:cullin deneddylation	P:protein ubiquitination
2	981	alpha-1-O-methyl-Galactopyranoside	SCJFRZ2015D05	primary amine oxidase-like	Positive	0.993592	EC:1.4.3.21	ec00260; ec00350; ec00360; ec00410; ec00950; ec00960; ec01100; ec01110	Glycine, serine and threonine metabolism; Tyrosine metabolism; Phenylalanine metabolism; beta-Alanine metabolism; Isoquinoline alkaloid biosynthesis; Tropane, piperidine and pyridine alkaloid biosynthesis; Metabolic pathways; Biosynthesis of secondary metabolites	P:amine metabolic process	P:oxidation-reduction process
2	981	alpha-1-O-methyl-Galactopyranoside	SCJLLR1054E03	macrophage migration inhibitory factor	Positive	0.991819	EC:5.3.2.1	ec00350; ec00360; ec01100	Tyrosine metabolism; Phenylalanine metabolism; Metabolic pathways	P:tryptophan catabolic process	P:indoleacetic acid biosynthetic process
2	981	alpha-1-O-methyl-Galactopyranoside	SCSGLV1008A09	thioredoxin-like protein chloroplastic	Positive	0.993727	-	NA	NA	P:myo-inositol hexakisphosphate biosynthetic process
2	981	alpha-1-O-methyl-Galactopyranoside	SCVPAM1058F02	protein tss	Positive	0.996581	-	NA	NA	P:mRNA modification
2	981	alpha-1-O-methyl-Galactopyranoside	SCVPRZ3029H07	6-phosphofructo-2-kinase fructose- -bisphosphatase	Positive	0.996539	EC:3.1.3.46; EC:2.7.1.105	ec00051; ec01100; ec00051; ec01100	Fructose and mannose metabolism; Metabolic pathways; Fructose and mannose metabolism; Metabolic pathways	P:regulation of carbon utilization	P:fructose 6-phosphate metabolic process	P:fructose metabolic process	P:dephosphorylation	P:carbohydrate phosphorylation	P:D-xylose metabolic process
3	1179	Adenine	SCCCLR1048F10	dnaj protein homolog	Positive	0.993439	-	NA	NA	P:response to heat	P:protein folding
3	1179	Adenine	SCEQRT2026E04	peroxisomal -2-hydroxy-acid oxidase glo1-like	Positive	0.999497	EC:1.1.3.15	ec00630; ec01100; ec01110; ec01120; ec01130	Glyoxylate and dicarboxylate metabolism; Metabolic pathways; Biosynthesis of secondary metabolites; Microbial metabolism in diverse environments; Biosynthesis of antibiotics	P:regulation of photosynthesis	P:oxidation-reduction process	P:modulation by virus of host morphology or physiology	P:oxidative photosynthetic carbon pathway
3	1179	Adenine	SCEZRT2019C05	soluble inorganic pyrophosphatase	Positive	0.9961	EC:3.6.1.1	ec00190	Oxidative phosphorylation	P:phosphate-containing compound metabolic process
3	1179	Adenine	SCEZRZ1015F05	26s proteasome non-atpase regulatory subunit 2 homolog a-like	Positive	0.992125	-	NA	NA	P:proteasome-mediated ubiquitin-dependent protein catabolic process	P:regulation of catalytic activity	P:regulation of protein catabolic process
3	1179	Adenine	SCMCRT2102A01	14-3-3-like protein	Positive	0.999596	-	NA	NA
3	1179	Adenine	SCQSAM2099H05	elongation factor p	Negative	-0.990158	-	NA	NA	P:embryo development ending in seed dormancy	P:protein targeting to chloroplast	P:translational elongation	P:iron-sulfur cluster assembly
3	1179	Adenine	SCSBAM1085E11	proteasome subunit alpha type 3	Positive	0.999407	EC:3.4.25	NA	NA	P:gluconeogenesis	P:response to temperature stimulus	P:response to salt stress	P:Golgi organization	P:glycolytic process	P:photorespiration	P:hyperosmotic response	P:proteasome core complex assembly	P:water transport	P:proteasome-mediated ubiquitin-dependent protein catabolic process	P:response to misfolded protein
3	1179	Adenine	SCUTRZ3072F02	protein thylakoid chloroplastic	Positive	0.991577	-	NA	NA	P:G-protein coupled receptor signaling pathway	P:sugar mediated signaling pathway	P:protein import into chloroplast thylakoid membrane	P:transcription from plastid promoter	P:rRNA processing	P:photosynthetic electron transport in photosystem I	P:protein import into chloroplast stroma	P:phosphatidylglycerol biosynthetic process	P:defense response to bacterium	P:regulation of translation	P:chloroplast relocation	P:photosystem II assembly	P:positive regulation of transcription, DNA-templated	P:isopentenyl diphosphate biosynthetic process, methylerythritol 4-phosphate pathway	P:regulation of protein dephosphorylation
3	1179	Adenine	SCVPFL3044F05	tpa: cinnamyl-alcohol dehydrogenase family protein	Positive	0.997529	EC:1.1.1.195	ec00940; ec01100; ec01110	Phenylpropanoid biosynthesis; Metabolic pathways; Biosynthesis of secondary metabolites	P:lignin biosynthetic process	P:oxidation-reduction process
3	1311	Indole-3-acetaldehyde enol	SCCCLR1048F10	dnaj protein homolog	Positive	0.993304	-	NA	NA	P:response to heat	P:protein folding
3	1311	Indole-3-acetaldehyde enol	SCEQRT2026E04	peroxisomal -2-hydroxy-acid oxidase glo1-like	Positive	0.999549	EC:1.1.3.15	ec00630; ec01100; ec01110; ec01120; ec01130	Glyoxylate and dicarboxylate metabolism; Metabolic pathways; Biosynthesis of secondary metabolites; Microbial metabolism in diverse environments; Biosynthesis of antibiotics	P:regulation of photosynthesis	P:oxidation-reduction process	P:modulation by virus of host morphology or physiology	P:oxidative photosynthetic carbon pathway
3	1311	Indole-3-acetaldehyde enol	SCEZRT2019C05	soluble inorganic pyrophosphatase	Positive	0.996067	EC:3.6.1.1	ec00190	Oxidative phosphorylation	P:phosphate-containing compound metabolic process
3	1311	Indole-3-acetaldehyde enol	SCEZRZ1015F05	26s proteasome non-atpase regulatory subunit 2 homolog a-like	Positive	0.992412	-	NA	NA	P:proteasome-mediated ubiquitin-dependent protein catabolic process	P:regulation of catalytic activity	P:regulation of protein catabolic process
3	1311	Indole-3-acetaldehyde enol	SCMCRT2102A01	14-3-3-like protein	Positive	0.99966	-	NA	NA
3	1311	Indole-3-acetaldehyde enol	SCSBAM1085E11	proteasome subunit alpha type 3	Positive	0.999453	EC:3.4.25	NA	NA	P:gluconeogenesis	P:response to temperature stimulus	P:response to salt stress	P:Golgi organization	P:glycolytic process	P:photorespiration	P:hyperosmotic response	P:proteasome core complex assembly	P:water transport	P:proteasome-mediated ubiquitin-dependent protein catabolic process	P:response to misfolded protein
3	1311	Indole-3-acetaldehyde enol	SCUTRZ3072F02	protein thylakoid chloroplastic	Positive	0.991631	-	NA	NA	P:G-protein coupled receptor signaling pathway	P:sugar mediated signaling pathway	P:protein import into chloroplast thylakoid membrane	P:transcription from plastid promoter	P:rRNA processing	P:photosynthetic electron transport in photosystem I	P:protein import into chloroplast stroma	P:phosphatidylglycerol biosynthetic process	P:defense response to bacterium	P:regulation of translation	P:chloroplast relocation	P:photosystem II assembly	P:positive regulation of transcription, DNA-templated	P:isopentenyl diphosphate biosynthetic process, methylerythritol 4-phosphate pathway	P:regulation of protein dephosphorylation
3	1311	Indole-3-acetaldehyde enol	SCVPFL3044F05	tpa: cinnamyl-alcohol dehydrogenase family protein	Positive	0.997494	EC:1.1.1.195	ec00940; ec01100; ec01110	Phenylpropanoid biosynthesis; Metabolic pathways; Biosynthesis of secondary metabolites	P:lignin biosynthetic process	P:oxidation-reduction process
3	1359	Octadecanal	SCCCAM1001A05	spermine synthase-like	Positive	0.99045	EC:2.5.1.16	ec00270; ec00330; ec00410; ec00480; ec01100	Cysteine and methionine metabolism; Arginine and proline metabolism; beta-Alanine metabolism; Glutathione metabolism; Metabolic pathways	P:polyamine metabolic process
3	1359	Octadecanal	SCCCLR1048F10	dnaj protein homolog	Positive	0.995148	-	NA	NA	P:response to heat	P:protein folding
3	1359	Octadecanal	SCEQRT2026E04	peroxisomal -2-hydroxy-acid oxidase glo1-like	Positive	0.998917	EC:1.1.3.15	ec00630; ec01100; ec01110; ec01120; ec01130	Glyoxylate and dicarboxylate metabolism; Metabolic pathways; Biosynthesis of secondary metabolites; Microbial metabolism in diverse environments; Biosynthesis of antibiotics	P:regulation of photosynthesis	P:oxidation-reduction process	P:modulation by virus of host morphology or physiology	P:oxidative photosynthetic carbon pathway
3	1359	Octadecanal	SCEZRT2019C05	soluble inorganic pyrophosphatase	Positive	0.996772	EC:3.6.1.1	ec00190	Oxidative phosphorylation	P:phosphate-containing compound metabolic process
3	1359	Octadecanal	SCEZRZ1015F05	26s proteasome non-atpase regulatory subunit 2 homolog a-like	Positive	0.991238	-	NA	NA	P:proteasome-mediated ubiquitin-dependent protein catabolic process	P:regulation of catalytic activity	P:regulation of protein catabolic process
3	1359	Octadecanal	SCMCRT2102A01	14-3-3-like protein	Positive	0.998839	-	NA	NA
3	1359	Octadecanal	SCSBAM1085E11	proteasome subunit alpha type 3	Positive	0.99892	EC:3.4.25	NA	NA	P:gluconeogenesis	P:response to temperature stimulus	P:response to salt stress	P:Golgi organization	P:glycolytic process	P:photorespiration	P:hyperosmotic response	P:proteasome core complex assembly	P:water transport	P:proteasome-mediated ubiquitin-dependent protein catabolic process	P:response to misfolded protein
3	1359	Octadecanal	SCUTRZ3072F02	protein thylakoid chloroplastic	Positive	0.991703	-	NA	NA	P:G-protein coupled receptor signaling pathway	P:sugar mediated signaling pathway	P:protein import into chloroplast thylakoid membrane	P:transcription from plastid promoter	P:rRNA processing	P:photosynthetic electron transport in photosystem I	P:protein import into chloroplast stroma	P:phosphatidylglycerol biosynthetic process	P:defense response to bacterium	P:regulation of translation	P:chloroplast relocation	P:photosystem II assembly	P:positive regulation of transcription, DNA-templated	P:isopentenyl diphosphate biosynthetic process, methylerythritol 4-phosphate pathway	P:regulation of protein dephosphorylation
3	1359	Octadecanal	SCVPFL3044F05	tpa: cinnamyl-alcohol dehydrogenase family protein	Positive	0.997337	EC:1.1.1.195	ec00940; ec01100; ec01110	Phenylpropanoid biosynthesis; Metabolic pathways; Biosynthesis of secondary metabolites	P:lignin biosynthetic process	P:oxidation-reduction process
4	1431	N-acetyl-Mannosamine	SCUTAM2089E05	beta-amylase	Negative	-0.991522	EC:3.2.1.2; EC:3.2.1.1	ec00500; ec01100; ec00500; ec01100	Starch and sucrose metabolism; Metabolic pathways; Starch and sucrose metabolism; Metabolic pathways	P:polysaccharide catabolic process
2	1469	Normetadrenaline	SCCCCL3140F07	plasminogen activator inhibitor 1 rna-binding protein	Positive	0.991297	-	NA	NA
2	1469	Normetadrenaline	SCCCLR1079G07	60s ribosomal protein l37a	Positive	0.990739	-	NA	NA	P:translation
2	1469	Normetadrenaline	SCVPAM1058F02	protein tss	Positive	0.991204	-	NA	NA	P:mRNA modification
2	1469	Normetadrenaline	SCVPRZ3029H07	6-phosphofructo-2-kinase fructose- -bisphosphatase	Positive	0.991268	EC:3.1.3.46; EC:2.7.1.105	ec00051; ec01100; ec00051; ec01100	Fructose and mannose metabolism; Metabolic pathways; Fructose and mannose metabolism; Metabolic pathways	P:regulation of carbon utilization	P:fructose 6-phosphate metabolic process	P:fructose 2,6-bisphosphate metabolic process	P:fructose metabolic process	P:dephosphorylation	P:carbohydrate phosphorylation	P:D-xylose metabolic process
1	2412	probable steroid/steroid derivative	SCAGLR2033B10	60s ribosomal protein l31	Positive	0.996106	-	NA	NA	P:translation
1	2412	probable steroid/steroid derivative	SCBFLR1083E04	nucleic acid binding protein	Positive	0.9906	-	NA	NA	P:gynoecium development
1	2412	probable steroid/steroid derivative	SCBFSD1037F06	rieske domain containing expressed	Negative	-0.991114	-	NA	NA	P:oxidation-reduction process
1	2412	probable steroid/steroid derivative	SCCCCL2001A02.b	probable carboxylesterase 8	Positive	0.993785	-	NA	NA	P:metabolic process
1	2412	probable steroid/steroid derivative	SCCCLR1001F04	cold acclimation protein	Positive	0.994886	-	NA	NA	P:response to stress	P:response to water
1	2412	probable steroid/steroid derivative	SCCCLR1C04G09	cytosolic isocitrate dehydrogenase	Positive	0.993929	EC:1.1.1.42	ec00020; ec00480; ec00720; ec01100; ec01110; ec01120; ec01130	Citrate cycle (TCA cycle); Glutathione metabolism; Carbon fixation pathways in prokaryotes; Metabolic pathways; Biosynthesis of secondary metabolites; Microbial metabolism in diverse environments; Biosynthesis of antibiotics	P:isocitrate metabolic process	P:tricarboxylic acid cycle
1	2412	probable steroid/steroid derivative	SCCCLR1C07H12	stem-specific protein tsjt1	Positive	0.991476	-	NA	NA
1	2412	probable steroid/steroid derivative	SCCCLR2002E05	60s ribosomal protein l7-3-like	Negative	-0.990695	-	NA	NA
1	2412	probable steroid/steroid derivative	SCCCLR2C03C06	arginine serine-rich splicing factor 2	Positive	0.991422	-	NA	NA	P:mRNA splicing, via spliceosome
1	2412	probable steroid/steroid derivative	SCCCRT1004C10	protein transport protein sec31 homolog b isoform x2	Positive	0.995526	-	NA	NA
1	2412	probable steroid/steroid derivative	SCCCRZ2002F04	clathrin heavy chain 1-like	Positive	0.991524	-	NA	NA	P:vesicle-mediated transport	P:intracellular protein transport
1	2412	probable steroid/steroid derivative	SCEQLR1091F02	purple acid phosphatase precursor	Positive	0.991653	EC:3.1.3.2	ec00730; ec00740; ec01100	Thiamine metabolism; Riboflavin metabolism; Metabolic pathways	P:phosphate ion homeostasis	P:protein dephosphorylation	P:response to osmotic stress	P:response to cadmium ion
1	2412	probable steroid/steroid derivative	SCJFRT1058C05	tpa: patellin family protein	Positive	0.996512	-	NA	NA	P:transport
1	2412	probable steroid/steroid derivative	SCMCCL6050B01	branched-chain-amino-acid aminotransferase chloroplastic-like	Positive	0.996774	EC:2.6.1.42	ec00270; ec00280; ec00290; ec00770; ec00966; ec01100; ec01110; ec01130	Cysteine and methionine metabolism; Valine, leucine and isoleucine degradation; Valine, leucine and isoleucine biosynthesis; Pantothenate and CoA biosynthesis; Glucosinolate biosynthesis; Metabolic pathways; Biosynthesis of secondary metabolites; Biosynthesis of antibiotics	P:branched-chain amino acid metabolic process
1	2412	probable steroid/steroid derivative	SCMCLR1123A09	alpha-soluble nsf attachment protein	Positive	0.99728	-	NA	NA	P:membrane fusion	P:SNARE complex disassembly	P:intracellular protein transport
1	2412	probable steroid/steroid derivative	SCQGLR1041H09	glucose-induced degradation protein 8 homolog	Positive	0.994128	-	NA	NA
1	2412	probable steroid/steroid derivative	SCUTAM2090G07	fiber protein fb19	Positive	0.996076	-	NA	NA	P:response to molecule of fungal origin	P:response to stress
1	2412	probable steroid/steroid derivative	SCUTRZ3071H01	dead-box atp-dependent rna helicase chloroplastic	Positive	0.993055	-	NA	NA	P:RNA secondary structure unwinding
1	2412	probable steroid/steroid derivative	SCVPLR2005C05	Positive	0.994488	-	NA	NA		P:abscisic acid biosynthetic process
